# Supplementary material for: Computational evaluation and benchmark study of 342 crystallographic holo-structures of SARS-CoV-2 Mpro enzyme
Source: Sci Rep. 2024 Jun 20;14:14255. doi: 10.1038/s41598-024-65228-5 (PMC11189913; doi:10.1038/s41598-024-65228-5)
Supplement: Supplementary file 1 — Supplementary Information 1. [file 41598_2024_65228_MOESM1_ESM.csv]

	PDB_id	Resolution	Cluster number
0	7S73	1.85	8
1	5RFE	1.46	5
2	5RGO	1.74	5
3	7RFR	1.626	3
4	7M01	1.65	3
5	7TDU	1.85	6
6	7T45	1.65	3
7	7LZY	1.85	4
8	8CZW	1.7	3
9	7MAZ	1.7	8
10	5REL	1.62	5
11	7BGP	1.68	8
12	6ZRT	2.1	8
13	7LYH	1.9	4
14	7RFS	1.91	4
15	7SF3	1.75	4
16	7AHA	1.68	5
17	6LZE	1.5	8
18	7RVN	1.63	6
19	5RHF	1.76	5
20	5RGP	2.07	5
21	7RFW	1.729	4
22	7AWS	1.81	5
23	7M02	1.8	3
24	7QT8	2.01	5
25	6Y2G	2.2	8
26	7LKX	1.6	3
27	5REN	2.14	5
28	7RN0	2.25	6
29	7MB1	1.43	8
30	6YNQ	1.3	5
31	8CZX	1.65	3
32	5RET	1.68	5
33	6XHM	1.406	3
34	7VH8	1.59	4
35	7NBY	1.93	8
36	7SFB	1.9	4
37	7T44	1.45	3
38	7JT7	1.94	8
39	7NTQ	1.49	5
40	7DHJ	1.96	8
41	7TIZ	1.49	6
42	7LZZ	2.0	4
43	5RFP	2.03	5
44	7JQ5	1.9	5
45	5RGU	2.11	5
46	7L5D	1.58	8
47	7SF1	1.85	4
48	8E69	2.26	4
49	5RH6	1.6	5
50	5RFQ	1.76	5
51	7SFH	1.4	5
52	7VLP	1.5	7
53	7RVS	1.85	6
54	7COM	2.25	8
55	7L11	1.8	8
56	5RFR	1.71	5
57	5RFY	1.9	5
58	7RC0	1.646	8
59	7JSU	1.83	6
60	5RF2	1.53	5
61	5RFN	1.8	5
62	7RN1	2.3	6
63	5RL0	1.69	5
64	7RVW	1.85	8
65	7TQ5	1.65	3
66	7MAW	2.07	4
67	7C8U	2.35	5
68	7DGG	2.0	3
69	7MB3	1.81	3
70	7FAY	2.1	6
71	5RH7	1.71	5
72	7TIU	1.56	6
73	8E6A	2.05	4
74	7AY7	1.55	5
75	5RFZ	1.68	5
76	7K40	1.35	4
77	7AU4	1.82	5
78	5RFH	1.58	5
79	5RFW	1.43	5
80	7MAX	1.98	8
81	7LCS	1.85	4
82	7RMZ	2.1	8
83	6XR3	1.45	3
84	7D3I	2.0	4
85	8E5X	1.7	3
86	7M8M	1.78	8
87	7MLF	2.6	6
88	7RLS	2.0	6
89	7VU6	1.8	3
90	8DZ0	2.28	8
91	8DZ2	2.129	8
92	7LCO	1.9	4
93	7TIV	1.88	8
94	8A4Q	1.75	5
95	7S71	1.85	8
96	7B5Z	1.65	5
97	5RGN	1.83	5
98	5REP	1.81	5
99	7RW0	1.85	8
100	7T43	1.7	3
101	5REZ	1.79	5
102	7PFM	2.0	6
103	7LKT	1.5	3
104	7EN8	1.83	6
105	7L0D	2.39	6
106	7LTN	1.787	5
107	7JU7	1.6	8
108	7MB2	1.89	8
109	6Y2F	1.95	8
110	7UKK	2.0	4
111	7M8N	1.96	8
112	7LZX	1.65	3
113	7SET	1.7	4
114	5RG2	1.63	5
115	7LZT	1.55	4
116	7TIY	1.64	3
117	8E65	1.8	4
118	8E63	1.75	3
119	7MNG	1.7	5
120	7BUY	1.6	8
121	7WYP	2.3	8
122	7TQ3	2.0	3
123	7AP6	1.78	5
124	7L14	1.659	8
125	5RGT	2.22	5
126	5R84	1.83	5
127	5R82	1.31	5
128	6WTK	2.0	4
129	7WYM	2.05	5
130	5RFK	1.74	5
131	5RF6	1.45	5
132	7B3E	1.77	8
133	7S75	1.8	6
134	7DDC	2.175	1
135	7TGR	1.68	4
136	5RFV	1.48	5
137	7FAZ	2.1	8
138	7M8O	2.44	8
139	7JW8	1.84	8
140	7DGH	1.968	4
141	8E61	1.85	7
142	7JQ2	1.4	5
143	7D1M	1.35	3
144	7TFR	1.8	8
145	6M2N	2.198	8
146	7RVP	1.9	6
147	5REM	1.96	5
148	7B2J	1.55	5
149	5RGI	1.57	5
150	7LZV	1.6	3
151	5REU	1.69	5
152	7RVY	1.85	8
153	5RHD	1.57	5
154	6XQS	1.9	8
155	5R7Y	1.65	5
156	7VIC	2.1	6
157	7L8J	2.45	4
158	7LME	2.1	5
159	7LZW	2.2	3
160	5R80	1.92	5
161	7CBT	2.346	3
162	7RNH	2.0	8
163	7JKV	1.25	3
164	7TQ4	2.45	4
165	8DOY	1.59	3
166	5RFL	1.64	5
167	7MB0	1.54	8
168	7JYC	1.79	6
169	5RL4	1.53	5
170	7RMB	1.9	6
171	6WNP	1.44	8
172	7MLG	2.5	6
173	7AQE	1.39	5
174	7TUU	1.85	8
175	7A1U	1.67	5
176	7TQ2	2.3	4
177	7S4B	2.0	5
178	5RHA	1.51	5
179	5RGH	1.7	5
180	5RER	1.88	5
181	7TIA	1.57	6
182	6W63	2.1	6
183	7LCT	1.93	3
184	7D1O	1.78	6
185	5RH1	1.96	5
186	7E18	1.65	3
187	7LZU	1.6	3
188	5RFX	1.55	5
189	7M90	2.19	8
190	5RFF	1.78	5
191	7DGF	1.639	8
192	7EN9	1.9	8
193	7NG3	1.8	8
194	7TOB	2.05	4
195	7RNK	2.1	6
196	7NW2	2.1	8
197	7LKS	1.7	3
198	7JQ0	1.65	4
199	5RFM	2.06	5
200	7RVR	2.46	6
201	7LKW	1.7	3
202	5RF3	1.5	5
203	7RBZ	1.649	8
204	7QBB	2.0	5
205	7WO1	2.15	4
206	5RH5	1.72	5
207	7MAU	1.95	6
208	5RGZ	1.52	5
209	7E19	2.15	4
210	7JQ3	2.1	5
211	7M00	2.0	4
212	5RL5	1.58	5
213	5RG0	1.72	5
214	7ANS	1.7	5
215	7SGH	1.85	8
216	7O46	2.23	5
217	7K0E	1.9	3
218	7X6K	2.34	5
219	5RGY	1.98	4
220	7CA8	2.45	8
221	5R81	1.84	5
222	7TEH	1.8	8
223	7S3K	1.9	5
224	8DOX	1.46	4
225	7S6W	2.29	6
226	7LYI	1.9	4
227	5RH3	1.69	5
228	7RVX	1.85	6
229	7M91	1.95	8
230	6WTT	2.15	8
231	7DGB	1.678	3
232	7TIX	1.91	6
233	5REK	1.74	5
234	7L10	1.63	8
235	7JPZ	1.6	5
236	5RL2	1.48	5
237	7AKU	2.491	4
238	5RGX	1.69	5
239	7L12	1.8	5
240	5RF1	1.73	5
241	5RHC	1.58	5
242	7C6S	1.6	8
243	5REB	1.68	5
244	7T46	1.45	3
245	7JQ1	1.65	5
246	7B2U	1.55	5
247	7MBI	2.15	3
248	7VVT	2.5	8
249	7CUU	1.676	6
250	5RL3	1.51	5
251	5RFO	1.83	5
252	7LKV	1.55	3
253	7RMT	2.0	6
254	5RGW	1.43	5
255	7RVM	1.95	6
256	7TJ0	1.95	8
257	7LTJ	1.8	6
258	7LMF	2.2	5
259	5RFT	1.58	5
260	7RFU	2.5	4
261	5REW	1.55	5
262	7LKR	1.65	3
263	5REX	2.07	5
264	6XQT	2.3	6
265	8E64	1.75	3
266	5RHE	1.56	5
267	5RFG	2.32	5
268	5REH	1.8	5
269	5RH9	1.91	5
270	7R7H	1.95	3
271	5RE4	1.89	5
272	5RFJ	1.8	5
273	7N8C	2.2	6
274	7L8I	2.1	8
275	7T48	1.9	4
276	5RG3	1.58	5
277	7DPU	1.75	2
278	7NG6	1.87	8
279	7S6Y	1.85	8
280	7C7P	1.74	8
281	5RH2	1.83	5
282	5RL1	1.65	5
283	5R83	1.58	5
284	5RFI	1.69	5
285	7RVO	1.8	6
286	5R7Z	1.59	5
287	7VTH	2.0	5
288	8E68	1.6	3
289	5RFU	1.53	5
290	7T42	1.6	3
291	7M8P	2.23	8
292	6ZRU	2.1	4
293	5RH8	1.81	5
294	7T4B	1.6	3
295	7BRP	1.8	6
296	7Z59	2.0	5
297	7S6Z	1.85	8
298	7LDL	2.0	3
299	5RHB	1.43	5
300	7M04	1.75	3
301	6XMK	1.7	3
302	7RM2	2.0	6
303	6M0K	1.5	8
304	7C6U	2.0	6
305	7LKU	1.65	3
306	8E5Z	1.8	3
307	7DGI	1.898	6
308	7B77	1.6	5
309	7LB7	2.0	8
310	7LMD	1.96	5
311	5REV	1.6	5
312	7JQ4	1.65	5
313	6XQU	2.2	4
314	7BE7	1.68	8
315	7RN4	1.85	6
316	5REJ	1.72	5
317	7RVQ	2.47	6
318	7S3S	2.0	5
319	5REY	1.96	5
320	7TIW	1.6	3
321	7KYU	1.48	8
322	5RE9	1.72	5
323	7T49	1.75	3
324	5RG1	1.65	5
325	5RF7	1.54	5
326	7TE0	2.0	6
327	7NF5	1.94	6
328	5RGV	1.82	5
329	5REO	1.88	5
330	5RGM	2.04	5
331	7TQ6	1.55	3
332	7K0F	1.65	3
333	7AEH	1.3	5
334	7MAV	1.91	8
335	7SFI	1.95	4
336	5RH0	1.92	5
337	7VLQ	1.93910601486	8
338	7DPV	2.35	8
339	7ADW	1.63	5
340	7K6E	1.63	8
341	5RES	1.65	5
