# Supplementary material for: Computational evaluation and benchmark study of 342 crystallographic holo-structures of SARS-CoV-2 Mpro enzyme
Source: Sci Rep. 2024 Jun 20;14:14255. doi: 10.1038/s41598-024-65228-5 (PMC11189913; doi:10.1038/s41598-024-65228-5)
Supplement: Supplementary file 2 — Supplementary Information 2. [file 41598_2024_65228_MOESM2_ESM.csv]

	Ligand PDB ID	Smiles	MolWt	NumAtom	NumRotatableBonds	LogP	TPSA
0	0EN	CC(C)(C)NC(=O)[C@@H](c1cccnc1)N(C(=O)c1ccco1)c1ccc(C(C)(C)C)cc1	433.23654185199996	32	5	5.274900000000005	75.44
1	2RI	C[C@H](NC(=O)[C@@H](c1cccnc1)N(C(=O)[C@@H](C)O)c1ccc2c(c1)oc1ccccc12)c1ccc(F)cc1	511.19073453199996	38	7	5.452600000000006	95.67
2	2XI	C[C@@H](O)C(=O)N(c1ccc(C(C)(C)C)cc1)[C@@H](C(=O)NC(C)(C)C)c1cccnc1	411.2521919160001	30	5	3.7489000000000026	82.53
3	35J	S=CNCc1cccnc1	152.040819256	10	3	1.1283999999999998	24.92
4	3WL	O=c1cc(-c2ccccc2)oc2cc(O)c(O)c(O)c12	270.05282342000004	20	1	2.576800000000001	90.9
5	3XI	CC(C)C[C@H](NC(=O)[C@@H](NC(=O)C1CCCCC1)C(C)C)C(=O)N[C@H](C=O)C[C@@H]1CCCNC1=O	492.33117050799996	35	12	1.838400000000001	133.47
6	4I9	Cc1c(Cl)cncc1OC(=O)c1cccc2[nH]ccc12	286.050905272	20	2	3.743920000000001	54.98
7	4IJ	O=C(Oc1cncc(Cl)c1)c1cccc2c1CCN2	274.050905272	19	2	2.922200000000001	51.22
8	4IT	COc1cccc2[nH]c(C(=O)N[C@@H](CC(C)C)C(=O)N[C@H](C=N)C[C@@H]3CCNC3=O)cc12	441.23760447200004	32	10	1.9815699999999996	136.17
9	4W8	COc1cccc2[nH]c(C(=O)N3C[C@H]4[C@@H]([C@H]3C(=O)N[C@@H](C[C@@H]3CCNC3=O)[C@H](O)c3nc5ccccc5s3)C4(C)C)cc12	601.23589022	43	8	3.6274000000000024	136.65
10	4WI	CC(C)(C)[C@H](NC(=O)C(F)(F)F)C(=O)N1C[C@H]2[C@@H]([C@H]1C(=O)N[C@H](C=N)C[C@@H]1CCNC1=O)C2(C)C	501.256289228	35	7	1.2231700000000014	131.46
11	4YG	CC(C)[C@H](NS(C)(=O)=O)C(=O)N1C[C@H]2[C@@H]([C@H]1C(=O)N[C@@H](C[C@@H]1CCNC1=O)[C@H](O)c1nc3ccccc3s1)C2(C)C	605.2341759679999	41	10	1.3975000000000006	157.8
12	5YJ	Cc1c(Cl)cc(N2CCN(C(=O)c3cc(=O)[nH]c(=O)[nH]3)CC2)cc1Cl	382.059945732	25	2	1.6408199999999995	89.27000000000001
13	5YN	O=C(c1cc(=O)[nH]c(=O)[nH]1)N1CCN(c2cc(Cl)c(Cl)c(Cl)c2)CC1	402.00532331600004	25	2	1.9857999999999998	89.26999999999998
14	5Z7	O=C(c1cc(=O)[nH]c(=O)[nH]1)N1CCN(c2ccc(Br)c(Cl)c2)CC1	411.993780088	24	2	1.4415000000000002	89.26999999999998
15	5ZB	CC(=O)N(c1ccc(-n2cccc2)cc1)[C@@H](C(=O)N[C@@H](C)c1ccccc1)c1cccnc1	438.205576072	33	7	4.843900000000004	67.23
16	5ZF	C[C@H](NC(=O)[C@@H](c1cccnc1)N(C(=O)CCl)c1ccc(-c2ccccc2)cc1)c1ccccc1	483.171354752	35	8	5.939100000000005	62.300000000000004
17	5ZJ	O=C(c1cc(=O)[nH]c(=O)[nH]1)N1CCN(c2ccc(C(F)(F)F)c(Cl)c2)CC1	402.07065264799996	27	2	1.6978000000000002	89.26999999999998
18	5ZN	O=Cc1ccc(N2CCN(C(=O)C3=NC(=O)NC(=O)C3)CC2)cc1Cl	362.07818264	25	3	0.8819999999999995	99.15
19	5ZT	O=C1CC(C(=O)N2CCN(c3ccc(CO)c(Cl)c3)CC2)=NC(=O)N1	364.093832704	25	3	0.5618	102.31
20	5ZW	O=C(c1cc(=O)[nH]c(=O)[nH]1)N1CCN(c2ccc(Cl)cc2)CC1	334.08326802000005	23	2	0.679	89.26999999999998
21	7IL	CC(C)(C)NC(=O)[C@@H](c1cccnc1)N(C(=O)c1cnc[nH]1)c1ccc(C(C)(C)C)cc1	433.24777523200004	32	5	4.405000000000004	90.97999999999999
22	7V2	CC(C)[C@H](NC(=O)OCc1ccccc1)C(=O)N[C@@H](CC(C)(C)C)C(=O)N[C@H](CO)C[C@@H]1CCNC1=O	518.310435064	37	12	1.8617000000000001	145.85999999999999
23	7VB	C=C(C)C[C@H](NC(=O)[C@@H](NC(=O)OCc1ccccc1)C(C)C)C(=O)N[C@H](CO)C[C@@H]1CCNC1=O	502.279134936	36	13	1.3917000000000004	145.85999999999999
24	7VI	CC(C)[C@H](NC(=O)OCc1ccccc1)C(=O)N[C@@H](CC1CC1)C(=O)N[C@H](CO)C[C@@H]1CCNC1=O	502.279134936	36	13	1.2256000000000014	145.85999999999999
25	7VQ	CC(C)[C@H](NC(=O)OCc1ccccc1)C(=O)N[C@@H](Cc1ccco1)C(=O)N[C@H](CO)C[C@@H]1CCNC1=O	528.258399492	38	13	1.2612000000000005	158.99999999999997
26	7VW	C[C@@H](OC(C)(C)C)[C@H](NC(=O)OCc1ccccc1)C(=O)N[C@@H](CC(C)(C)C)C(=O)N[C@H](CO)C[C@@H]1CCNC1=O	576.352299876	41	13	2.4093000000000018	155.08999999999997
27	7W5	CC(C)(C)C[C@H](NC(=O)[C@@H](NC(=O)OCc1ccccc1)C(C)(C)C)C(=O)N[C@H](CO)C[C@@H]1CCNC1=O	532.326085128	38	11	2.2518000000000002	145.85999999999999
28	7XB	CNC(=O)Cn1c(=O)nc(Nc2ccc(OC(F)F)cc2C)n(Cc2cc(F)c(F)c(F)c2)c1=O	499.12789515599997	35	8	2.2700199999999997	107.25
29	7YB	O=C(NC1(C(=O)N[C@@H](CC2CCCCC2)C(=O)N[C@H](CO)C[C@@H]2CCNC2=O)CC1)OCc1ccccc1	528.2947849999999	38	12	1.9039000000000008	145.86
30	7YI	O=C(N[C@H](C(=O)N[C@@H](CC1CC1)C(=O)N[C@H](CO)C[C@@H]1CCNC1=O)C1CC1)OCc1ccccc1	500.263484872	36	13	0.9796000000000038	145.86
31	7YQ	C[C@@H](OC(C)(C)C)[C@H](NC(=O)OCc1cccc(Cl)c1)C(=O)N[C@@H](CC1CCCCC1)C(=O)N[C@H](CO)C[C@@H]1CCNC1=O	636.3289775879999	44	14	3.5969000000000015	155.08999999999997
32	7YY	Cn1cnc(Cn2c(=O)nc(Nc3cc4cn(C)nc4cc3Cl)n(Cc3cc(F)c(F)cc3F)c2=O)n1	531.114583124	37	6	2.3311	117.44999999999997
33	7YZ	CC(C)[C@H](NC(=O)OCc1cccc(Cl)c1)C(=O)N[C@@H](CC1CCCCC1)C(=O)N[C@H](CO)C[C@@H]1CCNC1=O	578.287112776	40	13	3.0493000000000006	145.85999999999999
34	80X	CC(=O)N1CCNC(=O)[C@H]1CC(=O)Nc1cccc(Cl)c1	309.088019052	21	3	1.0154999999999998	78.51
35	81L	CC(C)(C)[C@H](NC(=O)OCc1ccccc1)C(=O)N[C@@H](CC1CC1)C(=O)N[C@H](CO)C[C@@H]1CCNC1=O	516.294785	37	12	1.6157000000000015	145.85999999999999
36	860	O=C(Cc1cccc(Cl)c1)Nc1cncc2ccccc12	296.07164071600005	21	3	4.069400000000002	41.99
37	87H	C[C@@H](C(=O)Nc1cncc2ccccc12)c1cccc(F)c1	294.11684132	22	3	4.116100000000003	41.99
38	8G9	CC(C)(C)NC(=O)N[C@H](C(=O)N1C[C@H]2[C@@H]([C@H]1C(=O)N[C@H](CO)C[C@@H]1CCNC1=O)C2(C)C)C(C)(C)C	507.34206953999995	36	7	0.985100000000003	139.87
39	8GW	CC(C)(C)NC(=O)N[C@H](C(=O)N1C[C@H]2[C@@H]([C@H]1C(=O)N[C@@H](C[C@@H]1CCNC1=O)[C@@H](O)C(=O)NCC1CC1)C2(C)C)C(C)(C)C	604.394833384	43	10	0.8799000000000055	168.97
40	8H9	CCCCCCNC(=O)[C@H](O)[C@H](C[C@@H]1CCNC1=O)NC(=O)[C@@H]1[C@@H]2[C@H](CN1C(=O)[C@@H](NC(=O)NC(C)(C)C)C(C)(C)C)C2(C)C	634.441783576	45	13	2.0502000000000034	168.97
41	8I7	CC(C)CC(=O)N[C@H](C(=O)N1C[C@H]2[C@@H]([C@H]1C(=O)N[C@H](CO)C[C@@H]1CCNC1=O)C2(C)C)C(C)(C)C	492.33117050799996	35	9	1.0497000000000025	127.84
42	8ZI	CC(C)(C)CC(=O)N[C@H](C(=O)N1C[C@H]2[C@@H]([C@H]1C(=O)N[C@@H](C[C@@H]1CCNC1=O)[C@@H](O)C(N)=O)C2(C)C)C(C)(C)C	549.352634224	39	9	0.2937000000000052	170.93
43	90H	CNC(=O)[C@H](O)[C@H](C[C@@H]1CCNC1=O)NC(=O)[C@@H]1[C@@H]2[C@H](CN1C(=O)[C@@H](NC(=O)C(F)(F)F)C(C)(C)C)C2(C)C	561.2774185960001	39	8	-0.319499999999993	156.94
44	90U	CC1(C)[C@H]2CN(C(=O)OCc3ccccc3)[C@H](C(=O)N[C@@H](C[C@@H]3CCNC3=O)[C@@H](O)C(N)=O)[C@H]21	472.232184744	34	8	0.13680000000000225	151.06
45	91I	CC1(C)[C@H]2CN(C(=O)CCc3ccccc3)[C@H](C(=O)N[C@@H](C[C@@H]3CCNC3=O)[C@@H](O)C(N)=O)[C@H]21	470.25292018799996	34	9	-0.040599999999996195	141.83
46	91Z	CC1(C)[C@H]2CN(C(=O)CNc3c(F)cc(F)cc3F)[C@H](C(=O)N[C@@H](C[C@@H]3CCNC3=O)[C@@H](O)C(N)=O)[C@H]21	525.2199037199999	37	9	-0.14399999999999757	153.85999999999999
47	99W	CC(C)C[C@H](NC(=O)CNc1c(F)cc(F)cc1F)C(=O)N[C@H](C=N)C[C@@H]1CCNC1=O	455.214424416	32	11	1.70727	123.18
48	9FF	O=Cc1cc2ccccc2[nH]1	145.052763844	11	1	1.9804	32.86
49	AG7	CCOC(=O)CC[C@H](C[C@@H]1CCNC1=O)NC(=O)[C@@H](CC(=O)[C@@H](NC(=O)c1cc(C)on1)C(C)C)Cc1ccc(F)cc1	600.295927872	43	16	3.0489200000000025	156.7
50	ALD	CC(C)C[C@@H](CO)NC(=O)[C@H](CC(C)C)NC(=O)[C@H](CC(C)C)NC(=O)OCc1ccccc1	477.320271476	34	14	3.3816000000000006	116.76
51	AWP	O=C(NCCc1ccncc1)NC1CCCCC1	247.168462292	18	4	2.2560000000000002	54.02
52	C7A	CC(C)(C)c1ccc(N(C(=O)CCl)[C@@H](C(=O)NC2CCCCC2)c2cccnc2)cc1	441.218304944	31	6	5.141100000000005	62.300000000000004
53	EOF	CC(C)C[C@H](NC(=O)/C=C/c1ccccc1)C(=O)N[C@H](C=O)C[C@@H]1CCNC1=O	399.215806408	29	10	1.4406	104.37
54	ESS	CC(C)C[C@H](NC(=O)OC1CC2(C1)CN(S(C)(=O)=O)C2)C(=O)N[C@@H](C[C@@H]1CCNC1=O)[C@H](O)S(=O)(=O)O	568.1872853519999	37	11	-1.2314999999999932	208.50999999999996
55	EW9	CC(C)C[C@H](NC(=O)OC1CC2(CCN(C(=O)OC(C)(C)C)CC2)C1)C(=O)N[C@@H](C[C@@H]1CCNC1=O)[C@@H](O)S(=O)(=O)O	618.2934646720001	42	10	1.5242000000000033	200.66999999999996
56	F8C	CC(C)C[C@H](NC(=O)OC1CC2(CCN(C(=O)C(C)C)CC2)C1)C(=O)N[C@@H](C[C@@H]1CCNC1=O)[C@@H](O)S(=O)(=O)O	588.2828999879999	40	11	0.7717000000000043	191.43999999999997
57	FHR	O=C[C@H](C[C@@H]1CCNC1=O)NC(=O)[C@H](CC1CCCCC1)NC(=O)c1cc2ccccc2[nH]1	452.24235550400005	33	9	2.4466	120.16
58	FHS	CC(C)C[C@H](NC(=O)OC1CC2(CCN(C(=O)Cc3ccccc3)CC2)C1)C(=O)N[C@@H](C[C@@H]1CCNC1=O)[C@H](O)S(=O)(=O)O	636.282899988	44	12	1.3584000000000036	191.43999999999997
59	FIK	CC(C)C[C@H](NC(=O)OC1CC2(C1)CN(C(=O)C(C)C)C2)C(=O)N[C@@H](C[C@@H]1CCNC1=O)[C@@H](O)S(=O)(=O)O	560.2515998599999	38	11	-0.008499999999995012	191.43999999999997
60	FJC	O=C[C@H](C[C@@H]1CCNC1=O)NC(=O)[C@H](Cc1cccc(F)c1)NC(=O)c1cc2ccccc2[nH]1	464.1859835000001	34	9	1.8580000000000005	120.16
61	FN2	CC(C)C[C@H](NC(=O)OC1CC2(C1)CN(C(=O)Cc1ccccc1)C2)C(=O)N[C@@H](C[C@@H]1CCNC1=O)[C@@H](O)S(=O)(=O)O	608.25159986	42	12	0.5782000000000034	191.43999999999997
62	FNO	CC(C)=CC[C@@H](O)C1=CC(=O)c2c(O)ccc(O)c2C1=O	288.099773612	21	3	2.1204000000000005	94.83000000000001
63	FUA	CC(=O)O[C@H]1C[C@@]2(C)[C@@H](C[C@@H](O)[C@H]3[C@@]4(C)CC[C@@H](O)[C@@H](C)[C@@H]4CC[C@@]32C)/C1=C(\CCC=C(C)C)C(=O)O	516.3450892559999	37	5	5.6661000000000055	104.06000000000002
64	FV5	CC(C)C[C@H](NC(=O)OC1CC2(CCN(S(C)(=O)=O)CC2)C1)C(=O)N[C@@H](C[C@@H]1CCNC1=O)[C@H](O)S(=O)(=O)O	596.21858548	39	11	-0.4512999999999943	208.50999999999996
65	FWI	CC(C)C[C@H](NC(=O)OCC1CN(C(=O)OC(C)(C)C)C1)C(=O)N[C@@H](C[C@@H]1C=CNC1=O)[C@H](O)S(=O)(=O)O	562.230864416	38	11	0.335000000000004	200.66999999999996
66	G65	Cc1ccc(NC(=O)c2ccc(CN3CCN(C)CC3)cc2)cc1Nc1nc(-c2cccnc2)cs1	498.2201805800001	36	7	5.256820000000005	73.39000000000001
67	G7L	C=CC(=O)N(C)Cc1nc(C(F)(F)F)cs1	250.038768568	16	3	2.3063000000000002	33.2
68	G7O	C=CC(=O)N(Cc1nc2ccccc2s1)C1CC1	258.082684068	18	4	2.973300000000001	33.2
69	GHX	O=C(N[C@@H](Cc1ccccc1)C(=O)N[C@H](CO)C[C@@H]1CCNC1=O)OCc1ccccc1	439.210721028	32	10	1.5273999999999996	116.76
70	GQU	O=C[C@H](C[C@@H]1CCNC1=O)NC(=O)[C@@H]1[C@H]2CCC[C@H]2CN1C(=O)CCc1cc(F)cc(F)c1	461.212612848	33	8	1.7344000000000002	95.58000000000001
71	GWS	O=C(CC1CCCCC1)Nc1cccnc1	218.141913196	16	3	2.990500000000001	41.99
72	H3F	COc1cc(C)c2c(Oc3cccc(C(F)(F)F)c3)c(OC)cc(N[C@@H](C)CCCN)c2n1	463.20827641600005	33	9	5.910820000000005	78.63
73	H60	CCCC[C@H](NC(=O)/C=C/c1ccccc1)C(=O)N[C@H](C=O)C[C@@H]1CCCNC1=O	413.231456472	30	11	1.9747999999999997	104.37
74	H63	CCCC[C@H](NC(=O)/C=C/c1ccccc1)C(=O)N[C@H](C=O)C[C@@H]1CCNC1=O	399.215806408	29	11	1.5846999999999998	104.37
75	H69	O=C(c1cc(=O)[nH]c(=O)[nH]1)N1CCC(c2ccc(Cl)c(Cl)c2)CC1	367.0490467	24	2	2.3898	86.02999999999999
76	H6F	CC(C)C[C@H](NC(=O)[C@@H](NC(=O)c1ccc2ccccc2c1)C(C)C)C(=O)N[C@H](C=O)C[C@@H]1CCCNC1=O	536.29987038	39	12	2.7251000000000003	133.47
77	H6L	CC(C)C[C@H](NC(=O)[C@@H](NC(=O)c1ccc([N+](=O)[O-])cc1)C(C)C)C(=O)N[C@H](C=O)C[C@@H]1CCCNC1=O	531.269298524	38	13	1.4801000000000004	176.60999999999999
78	H6R	C#CC[C@H](NC(=O)/C=C/c1ccccc1)C(=O)N[C@H](C=O)C[C@@H]1CCNC1=O	381.168856216	28	9	0.4177999999999998	104.37
79	HER	COc1cc(O)c2c(=O)c(O)c(-c3cc(O)c(O)c(O)c3)oc2c1	332.05321734399996	24	2	1.9966000000000008	140.59000000000003
80	HF0	COc1cc(O)c2c(c1)O[C@@H](c1cc(O)c(O)c(O)c1)[C@H](O)C2=O	334.06886740799996	24	2	1.1948999999999992	136.68
81	HUO	CC(C)C[C@H](NC(=O)[C@@H](NC(=O)OCc1ccccc1)C(C)C)C(=O)N[C@@H](C[C@@H]1CCNC1=O)C(=O)c1nc2ccccc2s1	635.2777550320001	45	14	3.9719000000000015	155.58999999999997
82	HUR	COc1cccc2[nH]c(C(=O)N[C@@H](CC(C)C)C(=O)N[C@@H](C[C@@H]3CCNC3=O)C(=O)c3nc4ccccc4s3)cc12	575.220240156	41	11	3.824600000000002	142.27999999999997
83	HVB	CCC(N)=[NH2+]	73.07602470808999	5	1	-1.4872999999999994	51.61
84	HWH	CC(=O)NCCc1c[nH]c2ccc(F)cc12	220.101191256	16	3	1.9856	44.89
85	I1W	CC(C)(C)NC(=O)N[C@H](C(=O)N1C[C@H]2[C@@H]([C@H]1C(=O)N[C@@H](C[C@@H]1CCNC1=O)[C@H](O)c1nc3ccccc3s1)C2(C)C)C(C)(C)C	640.340689636	45	8	3.3361000000000027	152.76
86	I1Z	CC(C)(C)NC(=O)N[C@H](C(=O)N1C[C@H]2[C@@H]([C@H]1C(=O)N[C@H](C=N)C[C@@H]1CCNC1=O)C2(C)C)C(C)(C)C	504.342403888	36	7	1.642370000000003	143.49
87	I54	CC(C)C[C@H](NC(=O)OCc1ccccc1Cl)C(=O)N[C@@H](C[C@@H]1CCNC1=O)[C@H](O)S(=O)(=O)O	519.1442136	34	11	1.1981000000000004	171.13
88	I69	CC(C)(C)NC(=O)N[C@H](C(=O)N1CC2(CC2)C[C@H]1C(=O)N[C@H](CO)C[C@@H]1CCNC1=O)C(C)(C)C	493.326419476	35	7	0.8832000000000029	139.87
89	I70	CC(C)(C)NC(=O)N[C@@H](C(=O)N1C[C@@H]2[C@H]([C@@H]1C(=O)N[C@H](C[C@H]1CCNC1=O)[C@H](O)C(N)=O)C2(C)C)C(C)(C)C	550.3478831919999	39	8	-0.16099999999999448	182.96
90	I71	CCNC(=O)[C@H](O)[C@H](C[C@@H]1CCNC1=O)NC(=O)[C@@H]1[C@@H]2[C@H](CN1C(=O)[C@@H](NC(=O)NC(C)(C)C)C(C)(C)C)C2(C)C	578.37918332	41	9	0.4898000000000058	168.97
91	IFO	CC(C)([C@@H](N/C=C(/C=O)NC(=O)COc1ccccc1)C(=O)OCc1ccc(F)cc1F)[S@](=O)O	510.12722854799995	35	12	2.201999999999999	131.03
92	IRW	COc1ccc([C@@H]2C[C@H]2COC(=O)N[C@@H](CC(C)C)C(=O)N[C@@H](C[C@@H]2CCNC2=O)[C@@H](O)S(=O)(=O)O)cc1	555.225050764	38	13	1.1568000000000025	180.35999999999999
93	IRZ	CC(C)C[C@H](NC(=O)OC[C@@H]1C[C@H]1c1cccc(Cl)c1)C(=O)N[C@H](C=O)C[C@@H]1CCNC1=O	477.20304880399993	33	11	2.7943000000000007	113.6
94	IS5	CC(C)C[C@H](NC(=O)OC[C@@H]1C[C@H]1c1cccc(F)c1)C(=O)N[C@H](C=O)C[C@@H]1CCNC1=O	461.232599344	33	11	2.28	113.6
95	ISG	CC(C)C[C@H](NC(=O)OC[C@@H]1C[C@H]1c1ccccc1)C(=O)N[C@H](C=O)C[C@@H]1CCNC1=O	443.242021156	32	11	2.1409000000000002	113.6
96	IT3	CCC[C@@H]1C[C@H]1COC(=O)N[C@@H](CC(C)C)C(=O)N[C@@H](C[C@@H]1CCNC1=O)[C@@H](O)S(=O)(=O)O	491.2301361439999	33	13	0.7807000000000028	171.13
97	J7O	CNC(=O)c1cc(Br)cc([N+](=O)[O-])c1N1CC[C@@]2(CN(C(=O)c3cncc4cc(O)ccc34)C[C@@H]2c2ccccc2)C1	629.127381096	42	5	5.107000000000005	128.91
98	J7R	CNC(=O)c1cc(Br)cc([N+](=O)[O-])c1N[C@@H]1CCCC[C@@H]1NC(=O)c1cncc2ccccc12	525.1011663480001	34	6	4.418200000000003	126.26
99	JFM	CS(=O)(=O)NCCc1ccccc1	199.066699656	13	4	0.7782999999999998	46.17
100	JGG	N#Cc1ccc(CNC(=O)N2CCOCC2)cc1	245.11642672	18	2	1.10008	65.36
101	JRY	CCCCCCNC(=O)O	145.11027872	10	5	1.8343	49.33
102	K0G	O=C(Nc1ccccc1)Nc1cccnc1	213.090211972	16	2	2.7256	54.02
103	K36	CC(C)C[C@H](NC(=O)OCc1ccccc1)C(=O)N[C@@H](C[C@@H]1CCNC1=O)[C@@H](O)S(=O)(=O)O	485.1831859519999	33	11	0.544700000000002	171.13
104	LPZ	Cc1ccc(OCC(=O)N2CC[NH+](C)CC2)cc1	249.15975433209	18	3	-0.26927999999999863	33.98
105	MYC	O=c1c(O)c(-c2cc(O)c(O)c(O)c2)oc2cc(O)cc(O)c12	318.03756727999996	23	1	1.6935999999999998	151.59
106	N63	CC(C)C[C@H](NC(=O)OCc1cccc(C(F)(F)F)c1)C(=O)N[C@@H](C[C@@H]1CCNC1=O)[C@H](O)S(=O)(=O)O	553.17057058	37	11	1.5635	171.13
107	NB2	CC(C)(C)[C@H](NC(=O)NC1(CS(=O)(=O)C(C)(C)C)CCCCC1)C(=O)N1C[C@H]2[C@@H]([C@H]1C(=O)N[C@H](C=N)C[C@@H]1CCNC1=O)C2(C)C	664.398204512	46	10	2.7600700000000042	177.63
108	NNA	CCCC[C@H](NC(=O)[C@@H]1[C@@H]2[C@H](CN1C(=O)[C@@H](NC(=O)NC1(CS(=O)(=O)C(C)(C)C)CCCCC1)C(C)(C)C)C2(C)C)[C@@H](O)C(=O)NC1CC1	709.444820356	49	13	3.414000000000004	174.01
109	NOL	C[C@@H](OC(C)(C)C)[C@H](NC(=O)OCc1ccccc1)C(=O)N[C@@H](CC1CCCCC1)C(=O)N[C@H](CO)C[C@@H]1CCNC1=O	602.36794994	43	14	2.943500000000002	155.08999999999997
110	NTG	N#Cc1ccc(N2CCCOCC2)cn1	203.105862036	15	1	1.1799799999999998	49.150000000000006
111	O6K	CC(C)(C)OC(=O)Nc1cccn([C@@H](CC2CC2)C(=O)N[C@@H](C[C@@H]2CCNC2=O)[C@@H](O)C(=O)NCc2ccccc2)c1=O	595.3005986520001	43	12	2.224800000000001	167.86
112	ODN	C[C@H]1C(=O)[C@@]23[C@@H](CC[C@@H]1[C@H]2O)[C@@]12CO[C@]3(O)[C@@H](O)[C@@H]1C(C)(C)CC[C@@H]2O	366.20423868	26	0	0.45549999999999896	107.22000000000001
113	P6N	C[C@H]1CCc2ccccc2C1=O	160.088815004	12	0	2.451600000000001	17.07
114	P8U	CC(C)C[C@H](NC(=O)OC[C@H]1C[C@@H]1C1CCCCC1)C(=O)N[C@@H](C[C@@H]1CCNC1=O)[C@@H](O)[S+](=O)(O)O	532.2687127240899	36	12	2.1186000000000025	174.29
115	PJR	CC(C)C[C@H](NC(=O)OC[C@H]1C[C@@H]1C1CCC(F)(F)CC1)C(=O)N[C@@H](C[C@@H]1CCNC1=O)[C@@H](O)[S+](=O)(O)O	568.2498691000899	38	12	2.3638000000000017	174.29
116	Q56	CC(C)C[C@H](NC(=O)OCc1ccc2ccccc2c1)C(=O)N[C@@H](C[C@@H]1CCNC1=O)[C@H](O)S(=O)(=O)O	535.1988360159999	37	11	1.6979	171.13
117	QYS	CC(C)C[C@H](NC(=O)OCC1CCC(F)(F)CC1)C(=O)N[C@@H](C[C@@H]1CCNC1=O)[C@H](O)S(=O)(=O)O	527.2112925199999	35	11	1.170000000000002	171.13
118	R7Q	Cc1ccc(C(=O)C(C)C)cc1	162.104465068	12	2	2.8337200000000013	17.07
119	R8H	O=C(NCc1ccccn1)[C@@H](O)[C@@H](Cc1ccccc1)NC(=O)[C@H]1CCC(=O)N1Cc1ccccc1	486.22670544	36	10	1.9773999999999987	111.62999999999998
120	RN2	CCCC[C@@H](CO)NC(=O)[C@H](CC(C)C)NC(=O)OCc1ccccc1	364.236207504	26	11	2.9948000000000006	87.66000000000001
121	RNW	O=C(C[S@@](=O)C(c1ccccc1)c1ccccc1)NO	289.07726434	20	5	2.0301	66.4
122	RQN	CCc1cc(O)c(Oc2ccc(C(N)=O)cc2F)cc1F	293.08634971600003	21	4	3.1240000000000006	72.55000000000001
123	RV5	O=C(NCC(=O)N1CCCCC1)Nc1ccc2nnsc2c1	319.110295784	22	3	1.8252999999999993	87.22000000000001
124	RY5	O=C1N[C@]2(CCc3cc(Cl)ccc32)C(=O)N1Cc1ccon1	317.056718924	22	2	2.2215	75.44
125	RZG	COC(=O)c1ccc(S(N)(=O)=O)cc1	215.025228768	14	2	0.12059999999999993	86.46000000000001
126	RZJ	CN1CCCc2ccc(S(N)(=O)=O)cc21	226.077598688	15	1	0.7164	63.4
127	RZS	CCNc1ccc(C#N)cn1	147.079647288	11	2	1.3850799999999999	48.71
128	S4L	O=C(N[C@@H](CC1CCCCC1)C(=O)N[C@@H](C[C@@H]1CCNC1=O)[C@H](O)S(=O)(=O)O)OCc1ccccc1	525.2144860799998	36	11	1.4690000000000014	171.13
129	S8E	CCN[P@](=O)(NCCBr)OCc1cnc(N(O)O)n1C	371.03580281800004	20	9	1.2235999999999998	111.88
130	S8T	CC(C)c1ccc2c(c1)CCc1ccc(F)cc1S2	272.103499764	19	1	5.198900000000003	0.0
131	SIN	O=C(O)CCC(=O)O	118.02660867200001	8	3	-0.06420000000000009	74.6
132	SQ2	CC1CCN(C(=O)Cn2nnc3ccccc32)CC1	258.148061196	19	2	1.6897999999999997	51.02
133	SQ5	O=C1N[C@@H](CC2CCCCC2)C(=O)N1c1cncc(F)c1	291.13830503599996	21	3	2.615900000000001	62.300000000000004
134	SV6	CCC[C@H](NC(=O)[C@@H]1[C@H]2CCC[C@H]2CN1C(=O)[C@@H](NC(=O)[C@@H](NC(=O)c1cnccn1)C1CCCCC1)C(C)(C)C)[C@@H](O)C(=O)NC1CC1	681.42138248	49	13	2.237700000000004	182.72
135	SYH	C=C1CCN(C(=O)Cn2nnc3ccccc32)CC1	256.132411132	19	2	1.6098999999999997	51.02
136	SZY	CC(=O)Nc1cnccc1C	150.07931294	11	1	1.34842	41.99
137	T0W	CCN(Cc1ccoc1)C(=O)Cn1nnc2ccccc21	284.127325752	21	5	2.073	64.16
138	T0Y	OC1CCN(Cc2ccsc2)CC1	197.0874351	13	2	1.7048	23.47
139	T1V	CC(=O)N1CCN(S(=O)(=O)c2cccs2)CC1	274.04458430799997	17	2	0.6009	57.690000000000005
140	T1X	COc1ccc(F)c2[nH]c(C(=O)N[C@@H](CC(C)C)C(=O)N[C@@H](C[C@@H]3CCNC3=O)[C@H](O)c3nc4c(F)cccc4s3)cc12	613.217046596	43	11	3.953500000000002	145.44
141	T1Y	CC(=O)N1CCN(S(=O)(=O)c2cccc(F)c2)CC1	286.07874156	19	2	0.6784999999999999	57.690000000000005
142	T2G	CC(=O)N1CCN(Cc2cccc(C)c2)CC1	232.15756326	17	2	1.65912	23.550000000000004
143	T2J	CC(=O)N1CCN(c2ccccc2[N+](=O)[O-])CC1	249.11134134	18	2	1.2633	66.69
144	T2L	CC(C)(C)[C@H](NC(=O)C(F)(F)F)C(=O)N1C[C@H]2[C@@H]([C@H]1C(=O)N[C@@H](C[C@@H]1CCNC1=O)[C@H](O)c1nc3c(F)cccc3s1)C2(C)C	655.245153164	45	8	3.056000000000002	140.73000000000002
145	T2V	CC(=O)N1CCC[C@@H](c2nc3ccccc3s2)C1	260.098334132	18	1	3.0222000000000016	33.2
146	T2Y	CC(=O)NCc1ccc2c(c1)OCO2	193.073893212	14	2	1.0514	47.56
147	T3G	CC(=O)N1CCN(S(=O)(=O)c2c(F)cccc2F)CC1	304.069319748	20	2	0.8176000000000001	57.690000000000005
148	T3J	CC(=O)N1CCO[C@@H](c2ccc(F)cc2)C1	223.100856908	16	1	1.7455	29.540000000000003
149	T3V	CC(=O)N1CCN(S(=O)(=O)c2ccccc2F)CC1	286.07874156	19	2	0.6784999999999999	57.690000000000005
150	T47	CC(=O)N1CCN(Cc2cccc(Cl)c2)CC1	252.102940844	17	2	2.0041	23.550000000000004
151	T4D	CC(=O)N1CCN(S(=O)(=O)c2ccccc2C#N)CC1	293.08341234000005	20	2	0.41107999999999967	81.48
152	T4J	CC(=O)Nc1cccc(C(=O)N2CCSCC2)c1	264.093248752	18	2	1.8339999999999999	49.410000000000004
153	T4M	CC(=O)N[C@@H](C)c1cccc2ccccc12	213.1153641	16	2	3.036900000000002	29.1
154	T4V	CC(=O)N1CCN(Cc2cccc3ccccc23)CC1	268.15756326	20	2	2.5039000000000007	23.550000000000004
155	T4Y	CC(=O)N1CCCN(Cc2ccccc2C)CC1	246.173213324	18	2	2.04922	23.550000000000004
156	T54	NC(=O)[C@H]1CCC[C@H]1c1ccsc1	195.071785036	13	2	2.1170999999999998	43.09
157	T5G	NS(=O)(=O)c1ccc(Br)cc1	234.930261532	11	1	1.0965000000000003	60.160000000000004
158	T5V	Nc1cncnc1	95.04834715999999	7	0	0.05880000000000024	51.8
159	T67	CN1CCN(C(=O)Cc2c[nH]c3ncccc23)CC1	258.148061196	19	2	0.8793999999999988	52.230000000000004
160	T6M	CC(=O)N1CCN(S(=O)(=O)c2ccc(Cl)cc2)CC1	302.04919102	19	2	1.1927999999999999	57.690000000000005
161	T6V	CC(=O)N(c1ccccc1)[C@H]1C=CS(=O)(=O)C1	251.061614276	17	2	1.3502	54.45
162	T6Y	CC(=O)N1CCN(Cc2ccc(Cl)s2)CC1	258.05936178	16	2	2.0656	23.550000000000004
163	T71	CC(=O)N1CCN(S(=O)(=O)c2cc(C)ccc2C)CC1	296.1194635	20	2	1.15624	57.690000000000005
164	T7A	COc1cccc2sc(NC(C)=O)nc12	222.04629856	15	2	2.2633	51.22
165	T7D	CC(=O)N1CCC(NC(=O)c2ccccc2)CC1	246.136827816	18	2	1.4272999999999998	49.410000000000004
166	T7G	CC(=O)N1CCC(C(=O)Nc2ccccc2O)CC1	262.131742436	19	2	1.5892000000000002	69.64
167	T7J	CC(=O)N(c1ccc(C)cc1)[C@@H]1C=CS(=O)(=O)C1	265.07726434	18	2	1.6586200000000002	54.45
168	T7P	CC(=O)N(c1ccc(F)cc1)[C@@H]1C=CS(=O)(=O)C1	269.052192464	18	2	1.4893	54.45
169	T7S	CC(=O)N1CCC(C(=O)N2CCCCC2)CC1	238.168127944	17	1	1.2573999999999996	40.620000000000005
170	T7V	CC(=O)N[C@H](C)c1cccc(Cl)c1	197.060741684	13	2	2.5371000000000006	29.1
171	T7Y	CC(=O)Nc1cccc(N2CCCC2=O)c1	218.105527688	16	2	1.7717999999999998	49.410000000000004
172	T81	CC(=O)N1CCN(Cc2ccc(Br)s2)CC1	302.00884620000005	16	2	2.1747000000000005	23.550000000000004
173	T8A	CC(=O)N1Cc2ccccc2[C@H](c2ccccc2)C1	251.131014164	19	1	3.180600000000002	20.310000000000002
174	T8D	CC(=O)N1CCN(S(=O)(=O)c2ccc(Cl)s2)CC1	308.00561195600005	18	2	1.2543	57.690000000000005
175	T8J	CC(=O)N1CCN(C(=O)c2cccs2)CC1	238.077598688	16	1	1.0524	40.620000000000005
176	T8M	CC(=O)N1CCN(Cc2cccs2)CC1	224.098334132	15	2	1.4122000000000001	23.550000000000004
177	T8P	COc1ccc(N2CCN(C(C)=O)CC2)cc1	234.136827816	17	2	1.3636999999999997	32.78
178	T8S	CC(=O)N1CCC(C(=O)N(C)C(C)C)CC1	226.168127944	16	2	1.1117	40.620000000000005
179	T8V	CC(=O)Nc1cccnc1Cl	170.024690524	11	1	1.6933999999999998	41.99
180	T8Y	CC(=O)N1CCN(C(C)=O)CC1	170.105527688	12	0	-0.30299999999999994	40.620000000000005
181	T9J	CC(=O)N[C@@H](Cc1ccc(O)cc1)C(=O)NCC#CBr	338.02660444	20	5	0.9113999999999998	78.43
182	T9M	C=CCNC(=O)[C@H](NC(C)=O)[C@@H](C)O	200.116092372	14	5	-0.8258999999999996	78.43
183	T9P	C=CCNC(=O)[C@H](CC(N)=O)NC(C)=O	213.11134134	15	6	-1.3312999999999995	101.28999999999999
184	TG3	CCOC(=O)CC[C@H](C[C@@H]1CCNC1=O)NC(=O)[C@H](CC(C)C)NC(=O)[C@@H](NC(=O)OCc1ccccc1)[C@@H](C)OC(C)(C)C	632.378514624	45	17	3.370200000000005	161.15999999999997
185	U0M	Cc1nnc(CN2CCC=C(F)C2)s1	213.073596604	14	2	1.90562	29.020000000000003
186	U0P	Cc1cc(CN(C)C(=O)NC2CC2)no1	209.11642672	15	3	1.2868199999999999	58.370000000000005
187	U1A	CC(=O)N1CCN(S(=O)(=O)c2ccc(C)cc2)CC1	282.103813436	19	2	0.8478199999999998	57.690000000000005
188	U1D	CC(=O)NNC(=O)c1cc2c(s1)CCCC2	238.077598688	16	1	1.4078000000000002	58.2
189	U1G	CC(=O)N1CCN(C(=O)c2ccco2)CC1	222.100442308	16	1	0.5839000000000001	53.760000000000005
190	U1M	CC(=O)N1CCN(S(=O)(=O)c2ccc(C)cc2C)CC1	296.1194635	20	2	1.1562399999999997	57.690000000000005
191	U5G	CC(C)(C)NC(=O)N[C@H](C(=O)N1C[C@H]2[C@@H]([C@H]1C(=O)N[C@@H](CC1CCC1)[C@@H](O)C(N)=O)C2(C)C)C(C)(C)C	521.357719604	37	8	1.5030000000000028	153.86
192	U88	O=[N+]([O-])c1cncs1	129.983698304	8	1	1.0513	56.03
193	UED	CC(C)C[C@H](NC(=O)OCc1ccccc1)C(=O)N[C@H](CO)C[C@@H]1CCNC1=O	405.226371092	29	10	1.3307999999999993	116.75999999999999
194	UGD	O=C(Cc1cncnc1)Nc1cccc(O[C@@H]2CC(=O)N2)c1	298.106590308	22	5	0.8825999999999998	93.21000000000001
195	UGG	O=C(Cc1cncc2ccccc12)Nc1ccccc1	262.110613068	20	3	3.4160000000000013	41.99
196	UGM	N#Cc1cncc(CC(=O)Nc2cccnc2)c1	238.08546094	18	3	1.5294799999999997	78.67
197	UGP	Cc1ccncc1NC(=O)Cc1cccc(C#N)c1	251.105862036	19	3	2.4429000000000007	65.78
198	UGS	COc1ccnc(NC(=O)Cc2ccc3ccccc3c2)c1	292.121177752	22	4	3.4246000000000016	51.22
199	UGV	O=C(Cc1ccc(Cl)s1)Nc1cccnc1	252.012411588	16	3	2.9777000000000005	41.99
200	UH1	N#Cc1cccc(CC(=O)Nc2cccnc2)c1	237.090211972	18	3	2.13448	65.78
201	UH4	Cc1ccc(NC(=O)Nc2cccnc2)s1	233.062282972	16	2	3.0955200000000005	54.02
202	UH7	Cc1ccncc1NC(=O)Cc1cccc(Cl)c1	260.071640716	18	3	3.2246200000000016	41.99
203	UHA	Cc1ccncc1NC(=O)[C@H](C)c1cccc(Cl)c1	274.08729078000005	19	3	3.7856200000000024	41.99
204	UHM	N#CCOc1ccccc1C(=O)NCc1cnsc1	273.057197592	19	5	1.97548	75.00999999999999
205	UHS	CCC(=O)N(c1cc(C(C)(C)C)on1)[C@@H](C(=O)NC(C)(C)C)c1cccnc1	386.23179082	28	5	3.7661000000000024	88.33
206	UHV	CCC(=O)N(c1cc(C(C)(C)C)on1)[C@@H](C(=O)Nc1ccc(OC)cc1C)c1cccnc1	450.22670544	33	7	4.807120000000004	97.56
207	UHY	CCC(=O)N(c1ccc(C(C)C)nc1)[C@@H](C(=O)Nc1c(C)cccc1CC)c1cccnc1	444.252526264	33	8	5.593820000000005	75.19
208	UJ1	CCC(=O)N(c1cc(C(C)(C)C)[nH]n1)[C@@H](C(=O)Nc1c(C)cccc1CC)c1cccnc1	447.26342529600004	33	7	5.096020000000004	90.98
209	UJ4	CCC(=O)N(c1ccc([C@H](C)OC)cc1)[C@@H](C(=O)Nc1ccc(OC)cc1C)c1cccnc1	461.23145647200005	34	9	5.229020000000005	80.76
210	UO9	CC(C)C[C@H](NC(=O)OCC(C)(C)[S@@](=O)c1ccccc1)C(=O)N[C@@H](C[C@@H]1CCNC1=O)[C@H](O)S(=O)(=O)O	575.1971217639999	38	13	0.9309000000000023	188.19999999999996
211	UPD	COc1ccc(NC(=O)C2CCN(C(C)=O)CC2)cn1	277.142641468	20	3	1.2871999999999997	71.53
212	UPJ	CC(=O)N1CCC(C(=O)N(C)c2ccccc2)CC1	260.15247788	19	2	1.9079	40.620000000000005
213	US7	CS(=O)(=O)c1ccc(N2CCNCC2)cc1	240.093248752	16	2	0.49969999999999987	49.410000000000004
214	USA	N=Cc1ncc[nH]1	95.04834715999999	7	1	0.40736999999999995	52.53
215	USD	N=Cc1ncccn1	107.04834715999999	8	1	0.47426999999999997	49.63
216	USZ	CCC(=O)N(c1ccc(C(C)(C)C)cc1)[C@@H](C(=O)NCCc1cccc(F)c1)c1cccnc1	461.247855484	34	8	5.361400000000005	62.300000000000004
217	UV2	CC(C)C[C@H](NC(=O)OCCSc1ccccc1)C(=O)N[C@@H](C[C@@H]1CCNC1=O)[C@H](O)S(=O)(=O)O	531.1709070159999	35	13	1.1368000000000011	171.13
218	V18	O=C1N[C@]2(C[C@H](C3CCC3)C2)C(=O)N1c1cncc2ccccc12	321.147726848	24	2	3.2399000000000022	62.300000000000004
219	V1B	O=C1N[C@]2(C[C@@H](c3ccccc3)C2)C(=O)N1c1cncc2ccccc12	343.132076784	26	2	3.607400000000003	62.300000000000004
220	V2M	COc1cccc2[nH]c(C(=O)N[C@@H](CC(C)C)C(=O)N[C@@H](C[C@@H]3CCNC3=O)[C@H](O)CO)cc12	474.24783480799994	34	11	0.6852000000000014	152.77999999999997
221	V46	CC(C)C[C@H](NC(=O)OCc1cccc(Cl)c1)C(=O)N[C@@H](C[C@@H]1CCNC1=O)[C@H](O)S(=O)(=O)O	519.1442136	34	11	1.1981000000000004	171.13
222	V7G	COc1cccc2[nH]c(C(=O)N[C@@H](CC(C)C)C(=O)N[C@@H](C[C@@H]3CCNC3=O)[C@H](O)c3nc4ccccc4s3)cc12	577.23589022	41	11	3.6753000000000027	145.44
223	VEG	CCOC(=O)CCNC(=O)[C@@H](c1cccnc1)N(C(=O)CC)c1ccc(C(C)(C)C)cc1	439.247106536	32	9	3.932800000000002	88.6
224	VEJ	CCC(=O)N(c1ccc(C(C)(C)C)cc1)[C@@H](C(=O)NCCCOC)c1cccnc1	411.252191916	30	9	4.0161000000000024	71.53
225	VEM	CCC(=O)N(c1ccc(C(C)(C)C)cc1)[C@@H](C(=O)NCCOC)c1cccnc1	397.236541852	29	8	3.626000000000002	71.53
226	VEP	CCC(=O)N(c1ccc(C(C)(C)C)cc1)[C@@H](C(=O)NC1CCOCC1)c1cccnc1	423.252191916	31	6	4.158600000000003	71.53
227	VEV	CCC(=O)N(c1ccc(C(C)(C)C)cc1)[C@@H](C(=O)NC)c1cccnc1	353.21032710400004	26	5	3.6094000000000017	62.300000000000004
228	VEY	CCNC(=O)[C@@H](c1cccnc1)N(C(=O)CC)c1ccc(C(C)(C)C)cc1	367.225977168	27	6	3.999500000000003	62.300000000000004
229	VHJ	CC(C)[C@H](NC(=O)OCc1ccccc1)C(=O)N[C@@H](Cc1ccccc1)C(=O)N[C@H](CO)C[C@@H]1CCNC1=O	538.279134936	39	13	1.6682000000000006	145.85999999999999
230	VHM	CC(C)[C@H](NC(=O)OCc1ccccc1)C(=O)N[C@@H](CC1CCCCC1)C(=O)N[C@H](CO)C[C@@H]1CCNC1=O	544.326085128	39	13	2.395900000000001	145.85999999999999
231	VHP	CC(C)C[C@H](NC(=O)[C@@H](NC(=O)OCc1ccccc1)[C@@H](C)OC(C)(C)C)C(=O)N[C@H](CO)C[C@@H]1CCNC1=O	562.336649812	40	14	2.0192000000000014	155.09
232	VHV	CC(C)C[C@H](NC(=O)[C@@H](NC(=O)OCc1ccccc1)C(C)C)C(=O)N[C@H](CO)C[C@@H]1CCNC1=O	504.294785	36	13	1.4716000000000007	145.85999999999999
233	VLU	CC(C)C[C@H](NC(=O)OCC(C)(C)Sc1cccc(Cl)c1)C(=O)N[C@@H](C[C@@H]1CCNC1=O)[C@H](O)S(=O)(=O)O	593.163234792	38	13	2.568800000000001	171.13
234	VR4	CC(C)C[C@H](NC(=O)OCc1ccccc1)C(=O)N[C@@H](C[C@@H]1CCNC1=O)[C@@H](O)C(=O)NCc1ccccc1	538.279134936	39	13	2.015800000000002	145.86
235	W48	O=C(N[C@@H](CC1CCCCC1)C(=O)N[C@@H](C[C@@H]1C=CNC1=O)[C@H](O)S(=O)(=O)O)OCc1cccc(Cl)c1	557.1598636639999	37	11	2.2460000000000004	171.13
236	WEL	CC(C)C[C@H](NC(=O)OCC(C)(C)Sc1nc2ccccc2[nH]1)C(=O)N[C@@H](C[C@@H]1CCNC1=O)[C@@H](O)S(=O)(=O)O	599.2083551440002	40	13	1.791700000000001	199.80999999999995
237	WF5	CC(C)C[C@H](NC(=O)OCC(C)(C)Oc1ccc(Cl)cc1)C(=O)N[C@@H](C[C@@H]1CCNC1=O)[C@@H](O)S(=O)(=O)O	577.1860784119999	38	13	1.8555000000000001	180.35999999999999
238	WGO	CC(C)C[C@H](NC(=O)OCC(C)(C)Oc1ccc(F)cc1)C(=O)N[C@@H](C[C@@H]1CCNC1=O)[C@H](O)S(=O)(=O)O	561.215628952	38	13	1.3412000000000015	180.35999999999999
239	WIO	CC(C)C[C@H](NC(=O)OCC(C)(C)Oc1cccc(F)c1)C(=O)N[C@@H](C[C@@H]1CCNC1=O)[C@H](O)S(=O)(=O)O	561.215628952	38	13	1.3412000000000015	180.35999999999999
240	WIX	CC(C)C[C@H](NC(=O)OC[C@](C)(O)c1cccc(Cl)c1)C(=O)N[C@@H](C[C@@H]1CCNC1=O)[C@@H](O)S(=O)(=O)O	563.170428348	37	12	0.9056000000000013	191.35999999999996
241	WJB	CC(C)C[C@H](NC(=O)OCC(C)(C)S(=O)(=O)c1ccccc1)C(=O)N[C@@H](C[C@@H]1CCNC1=O)[C@H](O)S(=O)(=O)O	591.1920363840001	39	13	0.5970000000000031	205.26999999999995
242	X77	CC(C)(C)c1ccc(N(C(=O)c2c[nH]cn2)[C@@H](C(=O)NC2CCCCC2)c2cccnc2)cc1	459.26342529600004	34	6	4.939200000000004	90.98
243	XC4	O=C(On1nnc2ccccc21)c1ccc2[nH]ccc2c1	278.08037556	21	2	2.1815999999999995	72.80000000000001
244	XEY	N#Cc1ccccc1-c1cc(-c2cc(Cl)cc(Cl)c2)c(=O)n(-c2cccnc2)c1	417.043567396	29	3	5.7449800000000035	58.68
245	XF1	CCCOc1cc(Cl)cc(-c2cc(-c3ccccc3C#N)cn(-c3cccnc3)c2=O)c1	441.12440456	32	6	5.880380000000006	67.91
246	XF4	O=c1[nH]cc(-c2cc(-c3cc(Cl)cc(OCc4ccccc4)c3)c(=O)n(-c3cccnc3)c2)c(=O)[nH]1	498.109482768	36	6	4.175500000000004	109.84
247	XFD	N#Cc1ccccc1-c1cc(-c2cc(Cl)cc(OCC3CC3)c2)c(=O)n(-c2cccnc2)c1	453.12440456	33	6	5.880380000000005	67.91
248	XM2	C[C@@H](OC(C)(C)C)[C@H](NC(=O)OCc1ccccc1)C(=O)N[C@@H](Cc1ccccc1)C(=O)N[C@H](CO)C[C@@H]1CCNC1=O	596.320999748	43	14	2.2158000000000015	155.08999999999997
249	XNJ	Cc1ccc(NC(=O)c2ccc(CN3CCNCC3)cc2)cc1Nc1nc(-c2cccnc2)cs1	484.2045305160001	35	7	4.914620000000004	82.18
250	XTJ	O=C(N[C@@H](CC1CC1)C(=O)N[C@H](CO)C[C@@H]1CCNC1=O)OCc1cccc(F)c1	421.20129921599994	30	10	1.2239	116.76
251	XTP	O=C(N[C@@H](CC1CC1)C(=O)N[C@H](CO)C[C@@H]1CCNC1=O)OCc1ccccc1	403.21072102799997	29	10	1.0848	116.76
252	XU4	CC(C)C[C@H](NC(=O)O[C@@H](C)c1ccccc1)C(=O)N[C@H](CO)C[C@@H]1CCNC1=O	419.242021156	30	10	1.8917999999999997	116.75999999999999
253	XV4	COc1cccc2[nH]c(C(=O)N[C@@H](CC(C)C)C(=O)N[C@H](CO)C[C@@H]3CCNC3=O)cc12	444.23727012399996	32	10	1.324300000000001	132.55
254	Y48	CC(C)C[C@H](NC(=O)OCc1cc(F)c(F)cc1F)C(=O)N[C@@H](C[C@@H]1CCNC1=O)[C@@H](O)S(=O)(=O)O	539.154920516	36	11	0.9620000000000004	171.13
255	Y4D	CC(C)C[C@H](NC(=O)OC[C@H]1C[C@H]2CCC[C@H](C2)C1)C(=O)N[C@@H](C[C@@H]1CCNC1=O)[C@H](O)S(=O)(=O)O	531.2614362719999	36	11	1.560900000000002	171.13
256	Y4J	CC(C)C[C@H](NC(=O)OC[C@H]1C[C@H]2C=CC[C@H](C2)C1)C(=O)N[C@@H](C[C@@H]1CCNC1=O)[C@H](O)S(=O)(=O)O	529.2457862079999	36	11	1.3369000000000022	171.13
257	Y51	CC(C)C[C@H](NC(=O)OC[C@H]1C[C@H]2C=C[C@@H]1C2)C(=O)N[C@@H](C[C@@H]1CCNC1=O)[C@H](O)S(=O)(=O)O	501.2144860799999	34	11	0.5567000000000029	171.13
258	Y6A	O=C(Cn1nnc2ccccc21)N(Cc1ccsc1)c1ccc(-c2cn[nH]c2)cc1	414.12628019600004	30	6	4.1163000000000025	79.7
259	Y6G	O=C(Cn1nnc2ccccc21)N(Cc1ccsc1)c1ccc(-c2c[nH]cn2)cc1	414.12628019600004	30	6	4.1163000000000025	79.7
260	Y6J	O=C(Nc1ccc(N(Cc2ccsc2)C(=O)Cn2nnc3ccccc32)cc1)C1CC1	431.14159591200007	31	7	4.074700000000003	80.12
261	Y7G	CC(C)C[C@H](NC(=O)OC[C@H]1C[C@H]2CC[C@@H]1C2)C(=O)N[C@@H](C[C@@H]1CCNC1=O)[C@@H](O)S(=O)(=O)O	503.2301361439999	34	11	0.7807000000000028	171.13
262	Y7M	CC(C)C[C@H](NC(=O)OC[C@]12C[C@H]3C[C@H](C[C@H](C3)C1)C2)C(=O)N[C@@H](C[C@@H]1CCNC1=O)[C@@H](O)S(=O)(=O)O	543.2614362719999	37	11	1.560900000000002	171.13
263	Y8S	CC(C)C[C@H](NC(=O)OC[C@@H]1C[C@H]2C=CC[C@H](C2)C1)C(=O)N[C@@H](C[C@@H]1CCNC1=O)[C@H](O)S(=O)(=O)O	529.2457862079999	36	11	1.3369000000000022	171.13
264	YCV	COc1cc(-c2cccc3[nH]ncc23)cc(C=O)c1OCC(=O)N(C)C	353.13755608800005	26	6	2.5180000000000007	84.52
265	YD1	O=C(c1cc(=O)[nH]c(=O)[nH]1)N1CCN(c2ccc(Cl)c(Cl)c2)CC1	368.044295668	24	2	1.3324	89.26999999999998
266	YHI	CC1(C)[C@H]2CN(C(=O)OCc3ccccc3)[C@H](C(=O)N[C@H](CO)C[C@@H]3CCNC3=O)[C@H]21	429.226371092	31	7	1.2829	107.97
267	YHJ	O=C1NCC[C@H]1C[C@@H](CO)NC(=O)[C@@H]1[C@H]2CCC[C@H]2CN1C(=O)OCc1ccccc1	429.22637109199997	31	7	1.427	107.97000000000001
268	YKA	CC(C)C[C@H](NC(=O)OC(C)(C)C1CCC(F)(F)CC1)C(=O)N[C@@H](C[C@@H]1CC=NC1=O)[C@H](O)S(=O)(=O)O	553.226942584	37	11	2.4298000000000006	171.45999999999998
269	YKM	CC(C)C[C@H](NC(=O)O[C@@H](C)C1CCC(F)(F)CC1)C(=O)N[C@@H](C[C@@H]1CCNC1=O)[C@H](O)S(=O)(=O)O	541.2269425839999	36	11	1.5585000000000018	171.13
270	YKV	CC(C)C[C@H](NC(=O)O[C@@H](Cc1ccccc1)C1CCC(F)(F)CC1)C(=O)N[C@@H](C[C@@H]1CCNC1=O)[C@@H](O)S(=O)(=O)O	617.2582427120001	42	13	2.7813000000000003	171.13
271	YL7	CC(C)C[C@H](NC(=O)OCc1ccccc1F)C(=O)N[C@@H](C[C@@H]1CC=NC1=O)[C@@H](O)S(=O)(=O)O	501.1581140759999	34	11	1.1649999999999998	171.45999999999998
272	YLM	CC(C)C[C@H](NC(=O)OCc1ccc(F)cc1)C(=O)N[C@@H](C[C@@H]1CCNC1=O)[C@H](O)S(=O)(=O)O	503.1737641399999	34	11	0.6838000000000017	171.13
273	YLV	CC(C)C[C@H](NC(=O)OCc1c(F)c(F)c(F)c(F)c1F)C(=O)N[C@@H](C[C@@H]1C=CNC1=O)[C@H](O)S(=O)(=O)O	573.1204268280001	38	11	1.3638000000000008	171.13
274	YMG	CC(C)C[C@H](NC(=O)OC1CCC(C)(C)CC1)C(=O)N[C@@H](C[C@@H]1CCNC1=O)[C@@H](O)S(=O)(=O)O	505.2457862079999	34	10	1.3133000000000021	171.13
275	YMJ	CCC[C@H]1CC[C@H](OC(=O)N[C@@H](CC(C)C)C(=O)N[C@@H](C[C@@H]2CCNC2=O)[C@H](O)S(=O)(=O)O)CC1	519.2614362719999	35	12	1.7034000000000022	171.13
276	YMS	CC(C)C[C@H](NC(=O)O[C@H]1CC[C@H](c2ccccc2)CC1)C(=O)N[C@@H](C[C@@H]1CCNC1=O)[C@H](O)S(=O)(=O)O	553.2457862079999	38	11	2.0709000000000013	171.13
277	YMY	CCC[C@H]1CC[C@H](COC(=O)N[C@@H](CC(C)C)C(=O)N[C@@H](C[C@@H]2CCNC2=O)[C@H](O)S(=O)(=O)O)CC1	533.2770863359999	36	13	1.951000000000002	171.13
278	YSG	CCCOc1cc(Cl)cc(-c2cc(-c3c[nH]c(=O)[nH]c3=O)cn(-c3cccnc3)c2=O)c1	450.109482768	32	6	3.385300000000001	109.84
279	YSJ	O=c1[nH]cc(-c2cc(-c3cc(Cl)c(F)c(OCc4ccccc4Cl)c3)c(=O)n(-c3cccnc3)c2)c(=O)[nH]1	550.061088604	38	6	4.968000000000004	109.84
280	YSM	O=c1[nH]cc(-c2cc(-c3cc(Cl)cc(OCc4cccc(F)c4)c3)c(=O)n(-c3cccnc3)c2)c(=O)[nH]1	516.100060956	37	6	4.314600000000004	109.84
281	YSP	Cc1ccccc1COc1cc(Cl)cc(-c2cc(-c3c[nH]c(=O)[nH]c3=O)cn(-c3cccnc3)c2=O)c1	512.125132832	37	6	4.483920000000004	109.84
282	YTS	O=C1CN(CCOc2cc(Cl)cc(-c3cc(-c4c[nH]c(=O)[nH]c4=O)cn(-c4cccnc4)c3=O)c2)CCN1	534.141845516	38	7	1.4070999999999996	142.18
283	YU4	O=c1[nH]cc(-c2cc(-c3cc(Cl)cc(OCCC(F)(F)F)c3)c(=O)n(-c3cccnc3)c2)c(=O)[nH]1	504.081217332	35	6	3.9277000000000033	109.84
284	YV7	CCOC(=O)CC[C@H](C[C@@H]1CCNC1=O)NC(=O)[C@H](Cc1ccc(F)cc1)NC(=O)[C@H](N)Cc1ccccc1	540.274798504	39	14	1.7773000000000043	139.62
285	YVA	C#Cc1ccc(/C=C/C(=O)N[C@@H](CC2CC2)C(=O)N[C@H](CCC(=O)OCC)C[C@@H]2CCNC2=O)cc1	493.25767121999996	36	13	2.3202999999999996	113.60000000000002
286	YVD	CCOC(=O)CC[C@H](C[C@@H]1CCNC1=O)NC(=O)[C@H](Cc1ccc(F)cc1)NC(=O)[C@H](N)Cc1ccc(F)cc1	558.265376692	40	14	1.9164000000000032	139.62
287	YVG	CCOC(=O)CC[C@H](C[C@@H]1CCNC1=O)NC(=O)[C@H](Cc1ccccc1)NC(=O)[C@H](N)Cc1ccccc1	522.2842203160001	38	14	1.6382000000000057	139.62
288	YVJ	CCOC(=O)CC[C@H](C[C@@H]1CCNC1=O)NC(=O)[C@H](Cc1ccccc1)NC(=O)[C@H](N)Cc1ccc(F)cc1	540.274798504	39	14	1.777300000000004	139.62
289	YVM	C#CCOCCC(=O)N[C@H](Cc1ccc(F)cc1)C(=O)N[C@@H](Cc1ccccc1)C(=O)N[C@H](CCC(=O)OCC)C[C@@H]1CCNC1=O	650.3115779359999	47	19	1.9747000000000003	151.92999999999998
290	YVP	C#CCOCCC(=O)N[C@H](Cc1ccccc1)C(=O)N[C@@H](Cc1ccccc1)C(=O)N[C@@H](CCCNC(=N)N)C(C)=O	576.3060183800002	42	18	0.8183700000000029	175.5
291	YVV	C#CCOCCC(=O)N[C@H](Cc1ccccc1)C(=O)N[C@@H](Cc1ccccc1)C(=O)N[C@H](CCC(=O)OCC)C[C@@H]1CCNC1=O	632.320999748	46	19	1.8356000000000008	151.92999999999998
292	YVY	C#CCOCCC(=O)N[C@H](Cc1ccccc1)C(=O)N[C@@H](Cc1ccccc1)C(=O)N[C@@H](CCCNC(N)=O)C(C)=O	577.2900339680001	42	18	1.003600000000002	168.72
293	YWJ	COc1cccc2[nH]c(C(=O)N[C@@H](CC(C)C)C(=O)N[C@@H](C[C@@H]3CCCNC3=O)C(C)=O)cc12	470.25292018799996	34	10	2.3110999999999997	129.39
294	Z26	COc1ccc(Cl)cc1CC(=O)Nc1cncc2ccccc12	326.0822054	23	4	4.078000000000002	51.22
295	ZJ1	CCS(=O)(=O)N(c1ccc(C(C)(C)C)cc1)[C@@H](C(=O)NC1CCCCC1)c1cccnc1	457.23991298000004	32	7	4.725400000000004	79.37
296	ZL7	CC[C@H](NC(=O)[C@H](CS(=O)(=O)CC1CC1)N[C@@H](c1ccc(F)cc1)C(F)(F)F)[C@@H](O)C(=O)NC1CC1	537.1920549719999	36	13	1.7463999999999993	124.6
