# Supplementary material for: Computational evaluation and benchmark study of 342 crystallographic holo-structures of SARS-CoV-2 Mpro enzyme
Source: Sci Rep. 2024 Jun 20;14:14255. doi: 10.1038/s41598-024-65228-5 (PMC11189913; doi:10.1038/s41598-024-65228-5)
Supplement: Supplementary file 3 — Supplementary Information 3. [file 41598_2024_65228_MOESM3_ESM.csv]

	PDB IDs	Resolution Å
0	5R8T	1.27
1	6M03	2.0
2	6M2Q	1.7
3	6WQF	2.3
4	6WTM	1.85
5	6XB0	1.8
6	6XHU	1.8
7	6XHU	1.8
8	7BAJ	1.65
9	7ALI	1.65
10	7AR5	1.4
11	7AR6	1.4
12	7BB2	1.6
13	6XKF	1.8
14	6Y2E	1.75
15	7ALH	1.65
16	6Y84	1.39
17	7CAM	2.85
18	7DJR	1.45
19	7E5X	2.19
20	7JP1	1.8
21	7JPY	1.6
22	7JST	1.85
23	7KFI	1.6
24	7BRO	2.0
25	7CWB	1.9
26	7CWC	2.1
27	7DAV	1.77
28	7JR3	1.55
29	7JUN	2.3
30	7JVZ	2.5
31	7KPH	1.46
32	7LKD	2.01
33	7PFL	1.8
34	7LKE	2.69
35	7MBG	1.86
36	7MHI	1.88
37	7NTT	1.74
38	7NXH	2.1
39	7UU7	2.49
40	7UU6	1.85
41	7C2Q	1.93
42	7C2Y	1.91
43	7UU8	2.5
44	7UU9	2.47
45	7Z2K	1.65
46	7VK1	1.93
47	7VJY	1.9
48	7VJZ	1.9
49	7T2T	1.45
