# Supplementary material for: Computational evaluation and benchmark study of 342 crystallographic holo-structures of SARS-CoV-2 Mpro enzyme
Source: Sci Rep. 2024 Jun 20;14:14255. doi: 10.1038/s41598-024-65228-5 (PMC11189913; doi:10.1038/s41598-024-65228-5)
Supplement: Supplementary file 4 — Supplementary Information 4. [file 41598_2024_65228_MOESM4_ESM.csv]

	smiles	decoy_id
0	Cc1cc(C)c2c(c1)N(CCC(=O)N(C)C)C(=O)C2=O	4385_decoy
1	CC(C)(C#N)N1CCN(CC(F)F)CC1	8778_decoy
2	CC[NH+](CC)c1ccc(NC(=O)CSc2nnc(N/N=C/c3cc([N+](=O)[O-])ccc3O)[nH]2)cc1	1768_decoy
3	Cc1noc([C@H]2C[N@H+](C[C@H]3C[C@@H]4C=C[C@H]3C4)C2)n1	7133_decoy
4	Cc1ccc(-c2nc(S(=O)(=O)c3ccc(Cl)cc3)c(NC[C@@H]3CCCO3)o2)cc1	1787_decoy
5	Cc1ccc(C2N3CC4(C)CN2CC(C)(C3)C4=O)o1	5302_decoy
6	Cn1cc(Nc2cc(F)c(Cl)cc2[N+](=O)[O-])cn1	2122_decoy
7	CC(C)c1n[nH]c(=S)n1-c1c(Cl)cc(Cl)c2nsnc12	5935_decoy
8	S=c1sc(N2CCCC2)nn1CN1CCOCC1	4029_decoy
9	O=C(N/N=C/c1ccc(OCc2ccc(Cl)cc2)cc1)[C@H]1COc2ccccc2O1	9_decoy
10	CC1(C)C[C@@H]([C@H](CC(=O)[O-])NC(=O)CCC(=O)OCC(=O)[C@@]2(O)CC[C@H]3[C@@H]4CCC5=CC(=O)CC[C@]5(C)[C@H]4[C@@H](O)C[C@@]32C)CCO1	6972_decoy
11	C[C@H]1CCN(C(=O)[C@@H]2CCCCN2S(C)(=O)=O)[C@@H](C)C1	1355_decoy
12	O=C(NCc1ccc2c(c1)OCCO2)c1ccc(S(=O)(=O)[N-]c2cccc(C(F)(F)F)c2)cc1	5714_decoy
13	Cc1ccc2nc(-c3ccc(NC(=O)C[C@H]([NH2+]CCCCCO)C(=O)[O-])cc3)sc2c1	6915_decoy
14	N#Cc1cc(N2CCOCC2)cc(C(F)(F)F)c1	964_decoy
15	CN(c1ccnc(Cl)n1)[C@@H]1CCS(=O)(=O)C1	5977_decoy
16	COC(=O)c1oc(CSc2nncn2C)cc1C	6629_decoy
17	O=C(CCSc1nnc(NN=C(Cc2ccccc2)Cc2ccccc2)[n-]1)Nc1ccccn1	6344_decoy
18	CCCCNc1nnc(SCC(=O)N(CC)Cc2ccc(Br)s2)s1	6961_decoy
19	O=C(/C=C\c1ccc(O)c(O)c1)O[C@H]1C[C@](OC(=O)/C=C/c2ccc(O)c(O)c2)(C(=O)[O-])C[C@H](O)[C@H]1O	7505_decoy
20	O=C([O-])C[C@@]1([NH+]2CCOCC2)CCCOC1	7_decoy
21	CCCCC/C=C\C/C=C/C=C/C=C/[C@@H](SC[C@H]([NH3+])C(=O)NCC(=O)[O-])[C@@H](O)CCCC(=O)O	5270_decoy
22	Fc1cccc(N[C@H]2CCOc3ccccc32)n1	6443_decoy
23	C[C@H](Oc1ccc2c(c1)CCC(=O)N2)c1ccc(N)cc1	3737_decoy
24	O=C(/C=C/c1ccc(O)cc1)OC[C@H]1O[C@@H](OC(=O)c2cc(O)c([O-])c(O)c2)[C@H](O)[C@@H](O)[C@@H]1O	7139_decoy
25	CCOc1cc(/C=N/Nc2nnc(SCCC(=O)Nc3cccc(NC(C)=O)c3)[n-]2)ccc1O	8209_decoy
26	COc1cccc(/C=N\NC(=O)CN(Cc2ccccc2)S(=O)(=O)c2ccc(NC(C)=O)cc2)c1OC	7853_decoy
27	C/C=C\[C@@H](C(=O)NCCCC)N(Cc1ccco1)C(=O)c1cccc(O)c1O	2049_decoy
28	O=c1c(Br)cncn1CCCBr	7295_decoy
29	CC1(C)Cc2c(sc3nc(SCC(=O)N4CCOCC4)nc(N)c23)CO1	7702_decoy
30	C(=C\c1ccco1)\CN1CCCn2c[nH+]cc2C1	4654_decoy
31	CCOc1ccc(Cn2c(S[C@H]3O[C@@H](CO)[C@@H](O)[C@@H](O)[C@H]3O)nc3ccccc32)cc1	1484_decoy
32	CCN(CC)CCNC(=O)CN1C(=O)/C(=C\c2ccc(Cl)cc2)Sc2ccccc21	4965_decoy
33	COc1cc(/C=C\C(=O)Nc2ccc(CC[NH+]3CCC(C(N)=O)CC3)cc2)ccc1OCC#N	6174_decoy
34	Cc1ccc(SCC(=O)NNC(=O)CCNS(=O)(=O)c2ccc(C)cc2)cc1	2388_decoy
35	COC(=O)c1ccc(/C=N/Nc2nnc(SCCC(=O)Nc3ccc(C)c(C)c3)n2N)cc1	7668_decoy
36	CCOC(=O)c1ccc(NC(=O)C(=O)NCc2ccc(/C=C3\C(=O)N(c4ccc(Cl)c(Cl)c4)C(C)=C3C(=O)OC)o2)cc1	8320_decoy
37	CC1=C([C@H]2N=C(c3cccs3)NO2)[C@H](C)N=N1	6533_decoy
38	CCOc1cc(/C=C2\SC(=S)N(CCC(=O)NCCCCCC(=O)O)C2=O)ccc1O	2847_decoy
39	COc1cnn(CCN(C)C)c1[C@H](NN)c1sccc1Br	428_decoy
40	Cc1nc(OCC#N)c(C#N)c2c1COC(C)(C)C2	5919_decoy
41	NNc1ncc(Br)c(N[C@@H]2CCCOC2)n1	2663_decoy
42	CCC[C@@H]1N=N[C@@H](C(=O)Nc2cccc(C(=O)NCCC3=c4cc(Cl)ccc4=[NH+]C3)c2)S1	7459_decoy
43	COCCNC(=O)[C@H]1[C@H](c2ccc(NC(=O)c3ccc(C)cc3)cc2)OC(=O)N1Cc1cccc(OC)c1	7721_decoy
44	Cc1ccnc(NS(=O)(=O)c2ccc(NC(=O)/C(C#N)=C\c3ccc(OCC(N)=O)cc3)cc2)n1	7146_decoy
45	CCCNC(=O)NC(=O)C[NH+](CCC)C/C([O-])=N/c1ccc(F)c(F)c1F	162_decoy
46	CCOc1ccc(NC(=S)/N=C(\NCCSCc2[nH+]c[nH]c2C)Nc2nc(C)cc(C)n2)cc1	6804_decoy
47	NS(=O)(=O)c1ccc(NC(=O)COC(=O)CSc2n[nH]c(-c3ccccc3)n2)cc1	898_decoy
48	COCCCOc1ccnc(CSc2[nH+]c3ccccc3n2Cc2nccc(OCCCOC)c2C)c1C	3453_decoy
49	O=c1[nH]c(=S)c2c(n1N1CCOCC1)CCC2	7627_decoy
50	C#CCSc1nnnn1C	4022_decoy
51	C[C@H](Cl)c1ncc([C@@H]2CCS(=O)(=O)C2)o1	3267_decoy
52	CCOc1cc(/C=C2\S/C(=N/c3cc(Cl)ccc3C)NC2=O)cc(Br)c1[O-]	7072_decoy
53	CC(C)(C)c1csc(-n2ccc3c2CCC[C@@H]3O)n1	4854_decoy
54	Nc1nc(OCc2cc(Br)cs2)c2ncn(CCCCCCCCO[C@@H]3O[C@@H](CO)[C@@H](O)[C@@H](O)[C@H]3O)c2n1	8167_decoy
55	CSc1cccc(NC(=O)N[C@H]2C[C@@H](C(=O)N(C)CC(N)=O)N(C(=O)CC(C)(C)C)C2)c1	4587_decoy
56	N#C/C(=C\Nc1ccc(S(=O)(=O)N=C(N)N)cc1)c1nc(-c2ccc([N+](=O)[O-])cc2)cs1	6401_decoy
57	CCCn1c([C@H](N)C2CCCCC2)nc2cnccc21	8063_decoy
58	C[C@@]12CNC(=O)[C@]1(C)C2	1541_decoy
59	Cc1ccc(F)cc1NC(=O)CSc1nc2cc(C(=O)[O-])ccc2c(=O)n1Cc1ccco1	4119_decoy
60	COc1cc(/C=N/Nc2nnc(SCCC(=O)Nc3ccc(C)c(C)c3)n2N)cc(OC)c1OC	7199_decoy
61	COc1ccc(S(=O)(=O)N(C)C)cc1NC(=O)CCNC(=O)c1ccccc1Cl	3677_decoy
62	CC[C@H]1COCCN1c1ncnc(Cl)c1N	6802_decoy
63	Oc1ccc(-n2nnnc2SCC2CCC2)cc1	3441_decoy
64	N#CCCNS(=O)(=O)c1ccc(C(=O)Nc2ccc(Oc3cccc(C(N)=O)c3)nc2)cc1	7074_decoy
65	CN1CCO[C@H](C[N@H+]2CC[C@](C)(O)CC2)C1	8330_decoy
66	CS(=O)(=O)SC[C@H]([NH3+])C(=O)Nc1ccc(-c2c3ccc(=O)cc-3oc3cc(O)ccc23)c(C(=O)[O-])c1	6726_decoy
67	C[C@H]1CCC[C@](CO)(N2C(=O)CCCC2=O)C1	2685_decoy
68	CCN(CC)S(=O)(=O)c1ccc(Sc2nc3cc(F)c(F)cc3[nH]2)c([N+](=O)[O-])c1	2187_decoy
69	C[C@@H](Cl)c1nc2cccnc2n1CCc1nncn1C	8055_decoy
70	CCCCCCOc1ccc(C(=O)NC(=S)NNC(=O)CCCCC)cc1Br	1404_decoy
71	CCCCN(C(=O)CCNC(=O)NC12CC3CC(CC(C3)C1)C2)c1c(N)n(CCCC)c(=O)[nH]c1=O	8122_decoy
72	CCOC(=O)C[C@H](NC(=O)c1cc2cc(Cl)ccc2oc1=O)c1ccccc1Cl	4537_decoy
73	O=C([O-])[C@@H]1CCCCC[C@H]1[N@@H+]1CCCOCC1	795_decoy
74	O=[N+]([O-])c1ccc(NC(=S)Nc2ccccc2)cc1NC(=S)Nc1ccccc1	4141_decoy
75	Nc1ccc(C(=O)OCCCCCCCCCCCCOC(=O)c2ccc(N)cc2)cc1	2087_decoy
76	C[C@H]1C[C@H](N(C)Cc2ccco2)CC[N@@H+]1C	6180_decoy
77	C[C@H]1CN[C@]2(CCC[C@@H]2C)S1	2157_decoy
78	COc1ccc2c(c1)/C(=N/NC(=O)CCCCCC(=O)N/N=C1\C(=O)Nc3ccc(OC)cc31)C([O-])=N2	407_decoy
79	C/C(=N\Nc1nnc(SCCC(=O)Nc2ccc(C(F)(F)F)cc2)[n-]1)c1ccc2c(c1)OCO2	7175_decoy
80	CC(C)N1CCN([C@H](C)C#N)CC1	4764_decoy
81	CCOc1ccccc1-n1c(=S)sc2c(=O)n(-c3ccc(C)cc3)c(SCC(=O)Nc3nccs3)nc21	66_decoy
82	Cc1cc(-c2nnc(SCC(=O)Nc3ccc(Br)c(C)c3)o2)no1	1601_decoy
83	CC(C)(C)[C@H]1CCc2c(sc3nc(CCl)[nH]c(=O)c23)C1	2749_decoy
84	CC[NH+](c1ccc(NC(=O)C(=O)NCc2cc(C(C)C)no2)cc1)C(C)C	4512_decoy
85	CCC1=NN2C(=N)/C(=C/c3ccc(OCCOc4cc(C)cc(CC)c4)cc3)C(=O)N=C2S1	4463_decoy
86	CCCCCCOc1ccc(C(=O)NNS(=O)(=O)c2cc(C(=O)[O-])ccc2Br)cc1	416_decoy
87	CCCCCN(C(=O)CCc1cc(OC)c(OC)c(OC)c1)c1c(N)n(CCCC)c(=O)[nH]c1=O	2833_decoy
88	C[C@@H]1CCC[C@@H](C)N1c1ccc2c(C(=O)[O-])cccc2[nH+]1	8448_decoy
89	Cn1cc(CNc2cnn(CC(F)F)c2)c(-c2ccccc2Cl)n1	7638_decoy
90	CCSc1ccccc1NC(=O)CSc1nnc(N/N=C/c2cnn(C(C)C)c2)n1N	4093_decoy
91	COc1ccc(CCNC(=O)CSc2n[nH]c(N/N=C/c3cc([N+](=O)[O-])ccc3[O-])n2)cc1OC	4304_decoy
92	COc1ccc(C(=O)Nc2cc(C(N)=O)ccc2OCC(F)(F)C(F)F)cc1OC	7120_decoy
93	O=C(Nc1nc[nH]n1)c1cnn(-c2ccc(Cl)cc2Cl)c1	4026_decoy
94	CCCCCOc1ccc(C(=O)NC(=S)Nc2ccc(S(=O)(=O)N=C(N)N)cc2)cc1	4330_decoy
95	C=C[C@@]1(C)C[C@@H](OC(=O)/C(C)=C\COC(C)=O)[C@@H](C(=C)C(=O)[O-])[C@H](O)[C@@H]1C(=C)CO	1723_decoy
96	CC(C)COC[C@H](O)C[N@@H+](Cc1nc2scc(-c3ccc(Cl)cc3)c2c(=O)[nH]1)CC(C)C	5695_decoy
97	Cc1ccoc1C(=O)NCCCNC(=O)c1cnn(-c2ccncc2)c1C	7550_decoy
98	COc1cc(S(=O)(=O)n2cnc(C)c2)c(OC)cc1C	3205_decoy
99	CCOc1cc([C@H]2C(C#N)=C([NH3+])Oc3n[nH]c(C)c32)ccc1OCc1ccc([N+](=O)[O-])cc1[N+](=O)[O-]	5069_decoy
100	C[C@H](Oc1ccc2c(c1)CCC(=O)N2)c1ccc(N)cc1	4431_decoy
101	CCOCCOC(=O)c1ccc(N[C@@H](c2ccc(F)cc2)c2ccc3ccc[nH+]c3c2O)cc1	4743_decoy
102	C=CCn1c([S-])nnc1Cc1csc(NC(=O)c2[nH]c(C)c(C(=O)OCC)c2C)n1	3794_decoy
103	O=[N+]([O-])/C=C\N1CCCCC1	3427_decoy
104	Cc1ccc(NS(=O)(=O)c2ccc(NC(=O)C[C@H](NCCC[NH+]3CCOCC3)C(=O)[O-])cc2)cc1	729_decoy
105	CCc1ccc(NC(=S)Nc2ccc(S(=O)(=O)Nc3cc(OC)ncn3)cc2)cc1	1232_decoy
106	CCc1c(C)sc(NC(=O)CCCCC(=O)Nc2sc(C)c(CC)c2C(N)=O)c1C(N)=O	1988_decoy
107	COc1cccc([C@H]2SCCN2C(=O)Nc2cccs2)c1	2498_decoy
108	CCCCn1c(N)c(N(C)CCCSCc2ccccc2)c(=O)[nH]c1=O	1185_decoy
109	O=C(NCc1ccc(-n2ccnc2)c(F)c1)c1ccc([N+](=O)[O-])cc1	6062_decoy
110	CCOc1ccc(NC(=O)c2cnc(N(CC(C)C)CC(C)C)nc2N)cc1	626_decoy
111	CCCCCOc1ccc([C@H]2C(C(=O)c3cc4ccccc4o3)=C(O)C(=O)N2CCCn2ccnc2)cc1OC	1329_decoy
112	Cc1cc(C)cc(OCC(=O)Nc2sc3c(c2C(=O)N[C@@H]2CCS(=O)(=O)C2)CC[C@H](C(C)(C)C)C3)c1	301_decoy
113	CCCCNC(=O)C[NH+]1CCN(c2cc(C(=O)[O-])c3cc([N-]S(C)(=O)=O)ccc3n2)CC1	6172_decoy
114	Nc1nc(SCC(=O)N2CCC[C@@H]2c2ccc3c(c2)OCCCO3)nc2sc3c(c12)CCCC3	4662_decoy
115	N#Cc1ccc2nnc([C@H]3CCCOC3)n2c1	61_decoy
116	C=C1N=C2c3ccccc3C(=O)[C@@H]2[C@H](c2cccc(Cl)c2Cl)[C@H]1C(=O)OC	6083_decoy
117	CCC[C@@H]1C[C@@H](C(=O)N[C@@H]([C@@H](C)Cl)[C@H]2O[C@H](SC)[C@H](O[P@](=O)([O-])O)[C@@H](O)[C@H]2O)[N@@H+](C)C1	4044_decoy
118	COc1ccccc1NC(=O)CCSc1n[nH]c(N/N=C/c2cc([N+](=O)[O-])ccc2[O-])n1	7277_decoy
119	Cc1ccc(SCC(=O)NNC(=O)CCc2c(C)nc3c4ccccc4nn3c2C)cc1	2840_decoy
120	CN1CCN(C2CC[NH+](C3CCCC3)CC2)CC1	1775_decoy
121	ClCc1csc(CN2CC[N@H+]3CCCC[C@@H]3C2)n1	2381_decoy
122	COc1ccc2cc([C@@H]3SC(C)=Nc4c3c(=O)[nH]n4C(C)C)c(=O)[nH]c2c1	6976_decoy
123	CC(=O)CCC(=O)O[C@H]1C[C@@H](n2cnc3c2N=CN[C@@H]3NC(=O)c2ccccc2)O[C@@H]1O[P@@](=O)([O-])Oc1ccc(Cl)cc1	3272_decoy
124	CCCCn1c(N)c(N(CCOC)C(=O)COC(=O)/C=C/c2ccc(Br)cc2)c(=O)[nH]c1=O	7649_decoy
125	CCCCCCNC(=O)/N=C(\N)NCCCN1CCN(CCCN/C(N)=[NH+]\C(=O)NCCCCCC)CC1	1791_decoy
126	CN(CC(=O)Nc1ccc(F)cc1)C(=O)CSc1nnc(-c2ccc(F)cc2)n1CCC(=O)[O-]	3804_decoy
127	CC1(C)CN([C@H]2CCOC2)CC[NH2+]1	5989_decoy
128	COC(=O)C(C(=O)CSc1nnc(CCC(N)=O)n1CC(C)C)=C1Nc2ccccc2N1	2581_decoy
129	O=C(NCc1cccc(-n2cccn2)c1)c1nc(N2CCCC2)nc2c1CCCC2	2212_decoy
130	Cc1csc(N2CCN(CC#N)CC2)n1	4430_decoy
131	Cc1cc(C)c2oc([C@]3(C)COC[C@@H]3N)nc2c1	8514_decoy
132	CCc1cc(C[C@@H](O)c2cn3ccccc3n2)n(C)n1	1284_decoy
133	CC(C)[C@@H]1C(=O)NCC(=O)N1[C@H]1CCCC1(C)C	8629_decoy
134	O=C(NCc1coc(-c2cccs2)n1)c1cccc(OC(F)F)c1	743_decoy
135	CCSc1nc2c(c(=O)n1C)S[C@@H](C)C2	7132_decoy
136	CC[C@@H](C)Sc1nnc(/N=C(\[O-])CSc2n[nH]c(N/N=C(\C)c3ccc4c(c3)OCO4)n2)s1	7287_decoy
137	C[C@@H](Cl)c1nc2cccnc2n1[C@@H]1CCCS(=O)(=O)C1	1968_decoy
138	CCN(CC)C(=O)c1sc(NC(=S)Nc2ccc3c(C(F)(F)F)cc(=O)oc3c2)c(C(=O)OC)c1C	4930_decoy
139	Cc1cncc(C(=O)N2CCOC[C@@H]2c2csc(C)n2)c1	7167_decoy
140	C[C@H]1Cc2cc(-c3cc(CNC(=O)C(C)(C)Oc4ccc(Cl)cc4)no3)ccc2O1	4558_decoy
141	CCOCCCN1C(=O)c2[nH]nc(-c3ccccc3O)c2[C@@H]1c1ccc(OCCC(C)C)c(OCC)c1	2884_decoy
142	CC[C@H]1Oc2cc(S(=O)(=O)N3CCC[C@H](C(=O)NCC[NH+]4CCOCC4)C3)c(C)cc2NC1=O	7221_decoy
143	CCOc1ccccc1N1C[C@@H](C(=O)NCCOc2ccc(C)cc2)CC1=O	2168_decoy
144	COc1ccc(CC(=O)NNC(=O)CSc2nnc(-c3cc(-c4ccco4)[nH]n3)n2-c2ccccc2)cc1	2709_decoy
145	CC[C@]1(c2ccc(Cl)cc2)NC(=O)N(CC(=O)Nc2c(C)nn(-c3ccc(C)cc3)c2C)C1=O	8059_decoy
146	CCOc1ccc(NC(=S)N(CCCN2CCOCC2)Cc2cc3cc(OCC)ccc3[nH]c2=O)cc1	3295_decoy
147	Cc1ccc(NC(=S)/N=C(\NCCSCc2nc[nH]c2C)Nc2nc(C)cc(C)n2)c(Cl)c1	7622_decoy
148	Cc1ccc(S(=O)(=O)[N-]/N=C2\CC[C@@H]3C[C@H]2CC/C3=N/NS(=O)(=O)c2ccc(C)cc2)cc1	4340_decoy
149	CCOC(=O)c1sc(NC(=O)c2ccc(S(=O)(=O)N(CCC#N)CCC#N)cc2)c(C(N)=O)c1C	6414_decoy
150	NC(=O)c1ccc(CN(C(=O)CSCCOc2ccc(S(N)(=O)=O)cc2)C2CC2)cc1	4096_decoy
151	COc1ccc(CCNC(=O)CCCCn2c([O-])c3sccc3nc2=S)cc1OC	7846_decoy
152	COCCSc1nnc(/N=C(\[O-])CSc2n[nH]c(N/N=C/c3cccc(O)c3)n2)s1	7209_decoy
153	O=S(=O)(NCCOc1cc(N2CCCC2)ncn1)c1cc(C(F)(F)F)ccc1Cl	2222_decoy
154	Cc1ccc(S(=O)(=O)[N-]C2=NC3=NC(c4ccc(Cl)cc4)=C[C@H](c4ccccc4)N3N2)cc1	5736_decoy
155	COc1cc([C@@H]2C3=C(C[C@@H](c4cccs4)CC3=O)Nc3ncnn32)ccc1O	4024_decoy
156	Cc1cnc2c(c1)[nH]c(=S)n2[C@H](C)C1CCCC1	4779_decoy
157	C[C@]1(CN[C@H]2CCNC2)CCCS1	8860_decoy
158	CS(=O)(=O)N1CCC[C@H](CN2CCC(C#N)CC2)C1	8410_decoy
159	CCCCC[C@H](O)[C@@H](/C=C\C=C\C=C/C/C=C\CCCC(=O)O)SC[C@H]([NH3+])C(=O)[O-]	7521_decoy
160	Cc1ccccc1-n1c(=S)sc2c(=O)n(-c3ccc(F)cc3)c(SCC(=O)Nc3ccc([NH+](C)C)cc3)nc21	4783_decoy
161	C[C@]1(C(=O)[O-])COC[C@H]1Nc1ccc(I)cc1[N+](=O)[O-]	7871_decoy
162	Cn1cc(CNC(=O)c2c(NC(=O)Cn3nc(C(F)(F)F)c(Br)c3C3CC3)cnn2C)cn1	5063_decoy
163	O=c1ccn(C/C(Cl)=C\Cl)c(=O)[nH]1	7897_decoy
164	O=C(Nc1onc2c1CCC2)c1ccc2c(c1)CCCC2	7276_decoy
165	COC(=O)c1[nH]c2cc(OC)ccc2c1NC(=O)[C@H](C)N1CCN(Cc2ccc3c(c2)OCO3)CC1	291_decoy
166	NC(=O)C=O	3339_decoy
167	COc1cc(/C=N/Nc2nc(Nc3ccccc3)nc(Nc3ccccc3)n2)ccc1OCc1ccccc1[N+](=O)[O-]	2808_decoy
168	C[C@]12CC(=O)[C@@H]3[C@H](CCC4=CC(=O)CC[C@@]43C)[C@H]1CC[C@]2(O)C(=O)COC(=O)CCC(=O)NCC(=O)[O-]	4556_decoy
169	COc1cc(/C=N/Nc2nnc(SCC(=O)Nc3ccc(C)c(F)c3)n2N)cc(OC)c1OC	5442_decoy
170	Cc1nn(C(C)C)c(C)c1/C=N/Nc1nc(SCCC(=O)Nc2ccc3c(c2)OCCO3)n[nH]1	5125_decoy
171	N#Cc1ccc(F)c(Cn2ccccc2=O)c1	4604_decoy
172	CCCCCCc1c(C)c2ccc(OCC(=O)N[C@@H](CCCNC(N)=[NH2+])C(=O)[O-])c(C)c2oc1=O	6059_decoy
173	CCOc1ccc(-c2nnc(SCC(=O)Nc3ccc(Br)cc3F)o2)cc1	5979_decoy
174	COc1cc(/C=N/Nc2nc(SCCC(=O)Nc3ccc(C)cc3C)n[nH]2)cc([N+](=O)[O-])c1O	3718_decoy
175	Cn1nc[nH+]c1C[C@@]1(O)CC(C)(C)OC1(C)C	969_decoy
176	C[C@@H](NC(=O)c1ccc2c([O-])n(C)c(=S)nc2c1)c1cccs1	1828_decoy
177	CC1(C)OC(C)(C)[C@H](C[NH+]2CCSCC2)C1=O	6436_decoy
178	Cc1c([C@H](Cl)[C@H]2CCS(=O)(=O)C2)cnn1C	1062_decoy
179	O=C(CN1CCN(c2ncccn2)CC1)N[C@H](c1ccc(F)cc1)c1cccs1	6210_decoy
180	NC(=O)CCn1c(SCC(=O)N2c3ccccc3SC[C@@H]2c2ccccc2)nnc1C1CC1	1562_decoy
181	Cc1[nH]c2ccccc2c1/C([O-])=C(/C#N)C(=O)/C=C/c1cn(C)c(=O)n(C)c1=O	6497_decoy
182	CCOc1ccc(-n2c(C)cc(C(=O)CSc3nc(N)cc(N)c3C#N)c2C)cc1	2710_decoy
183	C[C@@H](NC[C@@H]1CCCO1)/C(N)=N/O	3508_decoy
184	Cc1cc(N2C(=O)CCS2(=O)=O)ccc1S(=O)(=O)Nc1ccc(NC(=O)C(F)(F)F)cc1	7845_decoy
185	C[C@@H](Nc1oc(-c2ccc(F)cc2)nc1S(=O)(=O)c1ccccc1)c1ccccc1	4949_decoy
186	COc1ccc([C@@H]2C(C(=O)c3ccc([N+](=O)[O-])cc3)=C([O-])C(=O)N2CCOCCO)c(OC)c1	6369_decoy
187	Cc1cccc2c1ccn2CCn1ccc(N)n1	8711_decoy
188	CCOc1ccc(/C=C2/SC(=S)N(CCC(=O)N[C@@H](CCC(N)=O)C(=O)[O-])C2=O)cc1OC	2856_decoy
189	OC[C@@H]1O[C@H](CN(Cc2ccccn2)Cc2ccccn2)[C@H]([N@H+]2CCc3ccccc3C2)[C@@H]1O	1268_decoy
190	Cc1nn(C)c2nc(N3CC[C@@]4(O)CCCC[C@H]4C3)sc12	7536_decoy
191	CCCCN1C(=O)N=C([O-])[C@@H](N(CC(C)C)C(=O)CSc2nc(-c3ccc(C)cc3)n[nH]2)[C@H]1N	5681_decoy
192	CC(C)(C=O)CN1CCS(=O)(=O)CC1	1493_decoy
193	Cc1ccccc1C[NH+](CCc1c[nH]c2ccccc12)Cc1nc(C(=O)NCC[NH+]2CCOCC2)co1	3747_decoy
194	CC[C@@]1([C@@H]2O[C@@H]([C@H]3O[C@](O)(CO)[C@H](C)C[C@@H]3C)C[C@@H]2C)CC[C@H]([C@]2(C)CC[C@]3(C[C@H](O)[C@@H](C)[C@@H]([C@@H](C)[C@@H](OC)[C@H](C)C(=O)[O-])O3)O2)O1	7516_decoy
195	CO[C@H]1CCC[C@H](Oc2ncc(C)cc2N)C1	203_decoy
196	COc1ccc(N(C)S(=O)(=O)c2cccc(C(=O)Nc3cccc(C)c3C)c2)cc1	6093_decoy
197	Cc1ccc(N2C(=O)[C@@H](C(C)(C)C)NC(=O)[C@@H]2C)cc1	2227_decoy
198	Cc1c(C(=O)NC2CC(C)(C)[NH2+]C(C)(C)C2)oc2c1/C(=N/[N-]S(=O)(=O)c1ccc(F)cc1)CCC2	112_decoy
199	O=C(NNC(=S)NCc1ccco1)c1ccc([N-]S(=O)(=O)c2ccc(Br)cc2)cc1	5899_decoy
200	COc1ccccc1NC(=O)C1=C(C)NC(SCC(=O)Nc2ccccc2C)=C(C#N)[C@H]1c1ccco1	7368_decoy
201	Cc1ccc(-c2nnc(SCC(=O)NC(=O)NCCc3cccs3)n2CC(=O)[O-])cc1	7748_decoy
202	Cc1ccccc1N1CCN(S(=O)(=O)c2c[nH]cn2)CC1	2004_decoy
203	C=CCc1cccc(/C=N/Nc2nnc(SCC(=O)Nc3ccccc3OCC)n2N)c1O	7880_decoy
204	O=C1Cc2cc([C@H](O)c3ccco3)ccc2N1	2963_decoy
205	O=C1OC[C@H]2[C@H]1[C@@H]1CC[C@H]2O1	6938_decoy
206	CS(=O)(=O)[C@@H]1CCC[C@H]([C@H](NN)c2cc(F)ccc2F)C1	4101_decoy
207	CN1C[C@@H](N[C@@H]2CC[N@H+]3CC[C@@H]2C3)CCC1=O	4652_decoy
208	CCOc1ccc(/C=C/C(=O)NC(=S)Nc2ccc(S(=O)(=O)Nc3ccc(OCC)cc3)cc2)cc1	3414_decoy
209	C=CC[C@H]1OC(=O)C=C[C@@H]1O	7547_decoy
210	Fc1ccc(-c2nc3cc(C(F)(F)F)ccc3[nH]2)cn1	3822_decoy
211	C=CCN(CC(=O)c1c(N)n(C2CC2)c(=O)[nH]c1=O)Cc1ccc(Cl)s1	5424_decoy
212	COc1ccc(C(=O)N/C(=C\c2cn(S(=O)(=O)N(C)C)c3ccccc23)C(=O)NCCCO)cc1	1953_decoy
213	CCCCCOc1ccc([C@H]2c3c(-c4cc(C)cc(C)c4O)n[nH]c3C(=O)N2CCO)cc1OCC	8594_decoy
214	CCCCCCCCCCCCCCCCCCSCCO[C@@H]1O[C@@H](CO)[C@@H](O[C@H]2O[C@@H](CO)[C@@H](O)[C@@H](O)[C@H]2O)[C@@H](O)[C@@H]1O	2322_decoy
215	COC(=O)c1ccc(/C=N/Nc2nnc(SCC(=O)Nc3ccccc3NC(C)=O)n2N)cc1	5697_decoy
216	Cc1nnc2sc(-c3ccc(CNC(=S)NC(=O)c4ccc(Cl)cc4)cc3)nn12	6892_decoy
217	CCN(CC)CCN(Cc1cc2cc(C)ccc2[nH]c1=O)C(=S)NCCCN1CCOCC1	7905_decoy
218	CCn1c(SCC(=O)OCC(=O)NNC(=O)COc2ccc(Cl)cc2)nnc1-c1ccco1	7129_decoy
219	O=C([O-])C1CCN(S(=O)(=O)c2cc([N+](=O)[O-])ccc2NCCNc2ccc([N+](=O)[O-])cc2)CC1	3181_decoy
220	CCCn1c(N)c(N(CCOC)C(=O)C(F)(F)F)c(=O)n(CC(=O)NC(CC)CC)c1=O	8559_decoy
221	COC(=O)[C@]1(c2ccccc2)N[C@@H](c2ccc(O)c(OC)c2)[C@@H]2C(=O)N(c3ccc(C)cc3)C(=O)[C@H]21	913_decoy
222	O=[N+]([O-])c1ccc(NCCO)c(NCc2csc(-c3ccsc3)n2)c1	3600_decoy
223	C=CCOc1ccc([C@@H]2C(C(=O)c3ccc(OC(C)C)cc3C)=C(O)C(=O)N2CC[NH+](CC)CC)cc1OC	1145_decoy
224	C=CCOC[C@@H](O)Cn1c(N/N=C\C=C\c2ccc([N+](=O)[O-])o2)nc2c1c(=O)n(C)c(=O)n2C	6101_decoy
225	CC1(C)COCC[NH+]1CC1CCOCC1	6746_decoy
226	C/C(=N\Nc1nnc(SCCC(=O)Nc2cccc(N3CCCC3=O)c2)[n-]1)c1ccccc1	2933_decoy
227	CCOc1ccc(C)cc1S(=O)(=O)NC[C@@H](c1ccsc1)N1CCc2ccccc2C1	1533_decoy
228	CCCCOc1cccc(C(=O)NC(=S)N(CCC(N)=O)Cc2ccccc2)c1	8538_decoy
229	CCOc1ccc([N-]C2=NC(=O)/C(=C/c3ccc(OCC(N)=O)c(OCC)c3)S2)cc1	3891_decoy
230	CC1(C)COc2ccc([N-]S(=O)(=O)c3ccccc3F)cc2NC1=O	7939_decoy
231	N#C[C@H](C(=O)CSc1nc(-c2ccccc2F)n[nH]1)c1nc(-c2ccccc2)cs1	5641_decoy
232	C[C@H]1CCCN(S(=O)(=O)[N-][C@@H]2CCC[C@@H]2C(N)=[NH2+])C1	7239_decoy
233	O=C(COc1ccccc1)N/N=C/c1ccc(O[C@@H]2O[C@H](CO)[C@@H](O)[C@H](O)[C@H]2O)cc1	6899_decoy
234	CCCN(CCC)Cc1c(C(=O)N/N=C/c2cc(OC)c(OC)cc2OC)nnn1-c1nonc1N	1400_decoy
235	CCCCCOc1ccc([C@H]2c3c(-c4cc(Cl)ccc4O)n[nH]c3C(=O)N2CCO)cc1OCC	3994_decoy
236	Cc1cc(I)ccc1/[NH+]=C/c1cc(C)n(-c2cc(C(=O)[O-])cc(C(=O)[O-])c2)c1C	1822_decoy
237	O=c1[nH]c2ccc([C@@H](Cl)c3ccc(F)cc3)cc2o1	365_decoy
238	c1nsc(S[C@@H]2CCNC2)n1	479_decoy
239	Cc1n[nH]cc1CN1CCN([C@H](C)c2nc(-c3ccccc3)no2)CC1	1916_decoy
240	COCCn1c(N)c(C(=O)CSc2nnc(Nc3cccc(Cl)c3C)s2)c(=O)[nH]c1=O	3844_decoy
241	Cc1ccc(CNC(=O)C(=O)NC[C@@H](c2ccco2)N2CCN(c3ccccc3)CC2)cc1	6847_decoy
242	COC(=O)/C(=C/c1ccc(/C=C(\NC(=O)c2ccccc2)C(=O)OC)o1)NC(=O)c1ccccc1	2878_decoy
243	Cc1cccc(-c2nnc(S[C@@H](C)C(=O)Nc3ccc(S(N)(=O)=O)cc3)n2CCC(=O)[O-])c1	642_decoy
244	Cc1ccc(N(C)Cc2cc(C)on2)c(N)c1	3731_decoy
245	O=C(NCCS(=O)(=O)NCC1CCC1)NCC1(c2ccc(F)cc2)CC1	6968_decoy
246	CN1C(=O)[C@@]2(C(C(=O)c3ccc(S(=O)(=O)N(C)C)cc3)=C(O)C(=O)N2CC[NH+]2CCOCC2)c2ccccc21	8158_decoy
247	CCc1ccc2c(c1)[C@]1(N[C@H](CCC(N)=O)[C@H]3C(=O)N(CCc4ccccc4)C(=O)[C@H]31)C(=O)N2	3691_decoy
248	CCOc1cc(/C=N/NC(=O)c2c(CN3CCOCC3)nnn2-c2nonc2N)cc(Br)c1O	7530_decoy
249	CCCc1nc([C@]2(N)CCCS[C@H]2C)no1	7141_decoy
250	CC1(Nc2ccc(C#N)cn2)CCCC1	534_decoy
251	COc1ccc([C@H]2NC(=O)C(C#N)=C([S-])N2c2ccccc2OC)cc1	6267_decoy
252	Cc1coc2c(C)c3oc(=O)c(CC(=O)NCC(=O)NCC(=O)N[C@H](Cc4ccc(Cl)cc4)C(=O)[O-])c(C)c3cc12	2351_decoy
253	Cc1ccc(-c2csc([C@H]3CCCCN3)n2)o1	1439_decoy
254	Nn1c(N/N=C/c2cc([N+](=O)[O-])ccc2[O-])nnc1SCC(=O)Nc1ccc(F)cc1F	6286_decoy
255	Cc1cc(C[NH2+]CCC#N)c(C)s1	8384_decoy
256	CC(=O)O[C@@H]1CO[C@@H](N2C(=O)/C(=N/NC(N)=S)c3ccccc32)[C@H](OC(C)=O)[C@@H]1OC(C)=O	5006_decoy
257	CCCCCOc1ccc(C(=O)NC(=S)Nc2ccc(S(=O)(=O)NCc3ccco3)cc2)cc1	2870_decoy
258	N=C(NCCCCCC/[NH+]=C(N)/N=C(\N)Nc1ccc(Cl)cc1)N/C(N)=N\c1ccc(Cl)cc1	5590_decoy
259	N#CCOc1ccc(/C=C/C(=O)NC[C@H](c2ccccc2)N2CCOCC2)cc1	3257_decoy
260	CC(C)(C)CNCC#N	8051_decoy
261	COc1ccc([O-])c(/C=N/Nc2nnc(SCC(=O)Nc3ccc(Cl)c(C(F)(F)F)c3)n2N)c1	7362_decoy
262	O=C([O-])c1cc(-c2cc(F)cc(Cl)c2)cc[nH+]1	2302_decoy
263	CC[C@H](C)[C@@H](NC(=O)CNC(=O)CCc1c(C)c2cc3c(C)c(C)oc3cc2oc1=O)C(=O)[O-]	4030_decoy
264	C=CCn1c(S[C@H](C)C(=O)Nc2ccc(F)cc2)nc2sc3c(c2c1=O)CCCC3	4042_decoy
265	C[C@H]1CNC[C@H](C#N)OC1	234_decoy
266	Nc1nc2c(c(=O)[nH]1)CCN(C(=O)c1ccc3cccc(Cl)c3n1)C2	4285_decoy
267	[O-]c1cc(-c2ccc[nH+]c2)nc2cc(-c3cccs3)nn12	6131_decoy
268	Cc1cccc(-n2c(SCC(=O)Nc3cc(C(N)=O)cc(C(N)=O)c3)nnc2-c2ccc(Cl)cc2)c1	7062_decoy
269	COC(=O)[C@@H](C)Sc1nc2nc(C)cc(C)n2n1	6576_decoy
270	CCOC(=O)[C@](NC(C)=O)(Nc1ccc(S(=O)(=O)[N-]c2cc(C)on2)cc1)C(F)(F)F	5120_decoy
271	Cc1c([C@H]2C[NH2+][C@@H](C)C2)cnn1C	3752_decoy
272	COc1cc(/C=N/Nc2nnc(SCC(=O)Nc3cccc([N+](=O)[O-])c3)n2N)cc(OC)c1OC	2158_decoy
273	O=CC1=C(C2(C(F)(F)F)OCCO2)[C@H]2C=C[C@@H]1C2	4059_decoy
274	O=C1CC[C@@H](Nc2ccc([N+](=O)[O-])cc2I)C(=O)N1	4438_decoy
275	O=C(CNC(c1ccccc1)c1ccccc1)Nc1ccccc1C(=O)NCc1ccco1	1469_decoy
276	Cc1ccc2oc(C(=O)C3=C([O-])C(=O)N(CC[NH+](C)C)[C@H]3c3ccc(C(C)C)cc3)cc2c1	7052_decoy
277	Cc1nn(C)c(C)c1-c1nc(CN)cs1	5949_decoy
278	Cc1sc2nc(C(C)C)n3c(=O)n(CC(N)=O)nc3c2c1C	8137_decoy
279	[CH2-]C1=CSC2=NC(=O)/C(=C\c3ccc(OCCOc4ccc(NC(C)=O)cc4)c(OCC)c3)C(=N)N12	4513_decoy
280	Cc1oncc1C(=O)Nc1ccc([N-]S(=O)(=O)c2cc(F)ccc2Cl)c(C(F)(F)F)c1	3328_decoy
281	Cc1cc[nH+]cc1[N-]S(=O)(=O)[C@H](C)C#N	674_decoy
282	COc1cc([N-]S(=O)(=O)c2ccc(NC(=S)NC(=O)/C=C/c3ccc(OC)c(OC)c3)cc2)ncn1	1322_decoy
283	COc1cc(/C=N/Nc2nnc(SCC(=O)NCc3ccco3)n2N)cc(OC)c1OC	2839_decoy
284	N#Cc1c(Cl)nc(NCCCN2CCOCC2)c2c1CN(Cc1ccccc1)CC2	1119_decoy
285	CC(=O)Nc1ccc(S(=O)(=O)N(C)CC(=O)OCC(=O)c2c(N)n(C)c(=O)n(C)c2=O)cc1	5414_decoy
286	CCOC(=O)C1=C(N)Oc2cc(C)n(CCOC)c(=O)c2[C@H]1c1ccncc1	3736_decoy
287	Cn1cc(CN2CCO[C@H](C#N)C2)c(-c2ccncc2)n1	4795_decoy
288	Cc1cc(C)nc(N/C(=N/C(=S)Nc2cccc(C(F)(F)F)c2)NCCc2c[nH]c[nH+]2)n1	4588_decoy
289	Cc1ccc(S(=O)(=O)NCC(=O)N/N=C/c2cn(C[C@H](O)CNCCCO)c3ccccc23)cc1	1339_decoy
290	CC(C)C(=O)Nc1ccc(S(=O)(=O)NC[C@H](c2ccc3c(c2)CCCN3C)[NH+]2CCCC2)cc1	2512_decoy
291	Cc1noc(Cn2ccc3c2CC(C)(C)CC3=O)n1	8191_decoy
292	CC[C@@H](C)Oc1cccc(C(=O)NC(=S)Nc2ccc(CC(=O)NC)cc2)c1	7618_decoy
293	CCCCCn1nc(C(=O)OCC(=O)Nc2sc3c(c2C(N)=O)CCC3)c2ccccc2c1=O	633_decoy
294	Cc1nc(-n2nc(-c3ccco3)cc2NC(=O)c2ccccc2C(F)(F)F)[nH]c(=O)c1C	8098_decoy
295	CCCc1nn(C)c2c1NC(=O)[C@@H](C)C[S@@]2=O	8574_decoy
296	CSC[C@@H](NC(=O)Cc1c(C)c2cc3c(C)c(C)oc3c(C)c2oc1=O)C(=O)NCCCC(=O)[O-]	6037_decoy
297	Cc1cc(C)cc(NS(=O)(=O)c2cc(N)cc(F)c2)c1	2116_decoy
298	C[C@@H]1CCC[C@@H](n2nnnc2CN)C1	5133_decoy
299	C#CC[C@H](Cc1cnc2nc(N)[nH+]c(N)c2n1)c1ccc(C(=O)N[C@H](CCC(=O)[O-])C(=O)[O-])cc1	4673_decoy
300	CCn1cc(C(=O)N2CC[S@](=O)C(C)(C)C2)c(C(C)C)n1	4534_decoy
301	N#Cc1cccc(N[C@H]2CO[C@@]3(CCNC3)C2)n1	7101_decoy
302	CCOCCOc1cccc(C(=O)NC(=S)Nc2ccc(S(=O)(=O)NC[C@@H]3CCCO3)cc2)c1	7628_decoy
303	COCCn1c(N)c(C(=O)CSc2nnc(Nc3cccc(Cl)c3C)s2)c(=O)[nH]c1=O	6848_decoy
304	CSc1ccc([C@H]2C3=C(CC(C)(C)CC3=O)NC3=NC(=O)NC(=O)[C@@H]32)cc1	1927_decoy
305	O=C1C(=O)N2COCC[C@H]2CN1Cc1ccccc1	7151_decoy
306	CCCN(C(=O)Cc1ccc2c(c1)OCO2)[C@@H](C(=O)NC(C)(C)CC(C)(C)C)c1c(O)cc(O)cc1O	4147_decoy
307	CC(C)[C@@H](Br)[C@@H]1CCC(C)(C)C[C@H]1C	5256_decoy
308	CCOC(=O)N1CCN(C(=O)[C@]2(C)CCCN2)CC1	825_decoy
309	Cc1nn(CN2CCC[C@@H](C)C2)c(=S)n1C1CC1	612_decoy
310	CCc1nc2n(n1)C[C@H](N[C@H](C)c1nnc(-c3cccs3)o1)CC2	2098_decoy
311	C[NH2+]C[C@@](C)(O)CO	7524_decoy
312	CC1(C)CC[C@@]23CC[C@]4(C)[C@@H](CC[C@H]5[C@@]6(C)CC[C@H](OC(=O)CCC(=O)[O-])C(C)(C)[C@@H]6CC[C@]54C)[C@H]2[C@@H]1OC3=O	8058_decoy
313	CCc1ccc(OC[C@@H](O)Cn2c(N(CCO)CCO)[nH+]c3c2c(=O)[nH]c(=O)n3C)cc1	3854_decoy
314	Cc1nn(-c2ncnc3[n-]cnc23)c2c1[C@@H](c1ccc(F)cc1Cl)CC(O)=N2	8106_decoy
315	Cn1cnnc1CNS(=O)(=O)c1ccc(N)c(Br)c1	8681_decoy
316	COc1ccc(N2CCN(C(=O)c3sc4ncccc4c3N)CC2)cc1	517_decoy
317	S=c1[nH]cc(-c2ccc3c(c2)OCCO3)[nH]1	2724_decoy
318	CCCCCN(C(=O)CCNc1ccccc1[N+](=O)[O-])c1c(N)n(CCCC)c(=O)[nH]c1=O	3902_decoy
319	CN(C)C(=O)c1n[nH]c2c1CN(C(=O)c1cn[nH]c1C1CCCCC1)CC2	3204_decoy
320	O=C(O)CCCCCNC(=O)/C(=C/c1ccco1)NC(=O)c1ccccc1	6446_decoy
321	CN(C)c1ccc(CNC(=O)C2CCN(S(=O)(=O)c3ccc4c(c3)CCC4)CC2)cc1	2785_decoy
322	CCCCCCOc1ccc(OCCOc2ccccc2/C=N\NC(N)=S)cc1	6544_decoy
323	COCCN(CCOC)S(=O)(=O)c1ccc(C(=O)Nc2sc3c(c2C(=O)OC)CC(C)(C)NC3(C)C)cc1	184_decoy
324	CC[C@@H]1CCC(=O)N(Cc2nnsc2NC)CC1	7484_decoy
325	N#C[C@@H](C1CC1)N1C(=O)[C@H]2C[C@H]2C1=O	2475_decoy
326	CC[C@H]1c2ccsc2CCN1Cc1nnc(C)o1	1858_decoy
327	CCCCCNC(=S)NNC(=O)c1ccc2c(c1)CCN2C(=O)CC	401_decoy
328	CC1(CN[C@H]2C[C@H]3CC[C@@H]2O3)COC1	1568_decoy
329	C1CCOC2(CC[NH2+]CC2)OC1	3103_decoy
330	CC(C)CCOc1ccc([C@]2(C)NC(=O)N(CC(=O)Nc3sc4c(c3C(N)=O)CCC4)C2=O)cc1	381_decoy
331	Cc1ccc(N(CC(=O)NC[C@H](C)NC(=O)CN(c2ccc(C)cc2)S(C)(=O)=O)S(C)(=O)=O)cc1	7384_decoy
332	CN[C@@H](C)c1cc2c(cc1Cl)NC(=O)C2	7641_decoy
333	CCN1CCN([C@@H]2CCCC[C@H]2C#N)C(=O)C1=O	8347_decoy
334	CCOC(=O)N1CCc2c(sc3c2C(O)=N[C@H](c2ccc(-c4cccc(Cl)c4Cl)o2)N3)C1	2011_decoy
335	Cc1cc(C)cc(NS(=O)(=O)c2ccc(N)cc2Cl)c1	8495_decoy
336	CCCNC(=O)c1ccc(Oc2ccc([N-]S(=O)(=O)c3ccc(Br)s3)cn2)cc1	855_decoy
337	C[C@@H]1C[C@]2(CCO1)C[C@@H]2CCl	6684_decoy
338	Cc1nn(C)c(CN2C(=O)[C@H]3[C@@H](C2=O)C3(C)C)c1Br	3897_decoy
339	C/C=C/NC(=O)[C@@H](NC(=O)[C@@H](NC(=O)/C=C/CC(C)C)C(C)C)C(C)C	8577_decoy
340	CC(C)CC[C@@]1(C[C@H]2CC[C@@H](C[C@@]3(CCC(C)C)C(=O)N=C([O-])NC3=O)CC2)C(=O)NC(=O)N=C1[O-]	4651_decoy
341	NC(=O)CC[C@H](C(=O)[O-])N1C(=O)/C(=C\c2ccc(-c3ccccc3[N+](=O)[O-])o2)SC1=S	2194_decoy
342	Cc1ccc(/C=N/Nc2nc(SC/C([O-])=N/c3nnc(SCC(N)=O)s3)n[nH]2)o1	8838_decoy
343	Cc1cc(C)cc(N2C(=O)NC(=O)/C(=C\c3ccc(F)cc3)C2=O)c1	3612_decoy
344	C=C(CO[C@H]1[C@H](O)[C@@H](CO)O[C@@H](OCC#Cc2ccc([O-])c(C(=O)OC)c2)[C@H]1NC(C)=O)C(=O)OCC	3683_decoy
345	Clc1nnc(Cl)c(O[C@@H]2CCOC2)n1	8091_decoy
346	N#C[C@@H]1CN(c2c(F)c(F)nc(F)c2F)CCO1	7639_decoy
347	O=C(CCCCCCC(=O)N/N=C1/C(=O)Nc2ccccc21)N/N=C1/C([O-])=Nc2ccccc21	3870_decoy
348	COCCSc1nnc(/N=C(\[O-])CSc2n[nH]c(N/N=C(\C)c3ccc(OC)cc3)n2)s1	5128_decoy
349	O=C(N/N=C(\[O-])C1=NN=C(c2ccc(Br)cc2)C1)c1ccc2c(c1)OCCO2	1497_decoy
350	C[C@@H]1CC(NC(=O)C2(/C(N)=N/O)CCOCC2)C[C@@H](C)C1	8196_decoy
351	C[C@]1([NH3+])CCCO1	3493_decoy
352	CCOc1ccc(NC(=O)c2c(NC(=O)C[NH+]3CCCC3)sc3c2CC[C@@H](C(C)(C)C)C3)cc1	2825_decoy
353	CN1CC[C@@H]([N@@H+]2CCCC/C2=C\[O-])C1=O	6572_decoy
354	C[C@@H]1C[C@H](NCC#N)C[C@H](C)C1	917_decoy
355	Cc1oc(C(=O)N(C)[C@@H](C)c2ccc(Cl)cc2)cc1S([NH-])(=O)=O	7222_decoy
356	CCN1CCc2nc(NC(=O)c3ccccc3SCC(=O)N3CCCC3)sc2C1	631_decoy
357	CCOc1cc(/C=N/NC(=O)CCCNC(=O)c2ccc(OC)c(OC)c2)cc(Br)c1O	7851_decoy
358	CCc1nn(C)c2n[nH]c(NC(=O)[C@@H]3Cc4cc(F)ccc4O3)c12	3606_decoy
359	C[C@H](O)c1nnnn1C	5961_decoy
360	C[C@H](CC#N)N1CC[C@H]([NH+]2CCCCC2)C1	2940_decoy
361	CC(C)[N@H+]1CCO[C@H](c2nsc(Cl)n2)C1	7331_decoy
362	CCOC(=O)C1=C(C)NC(SCC(=O)Nc2cc(C)on2)=C(C#N)[C@H]1c1ccc(OC)c(OC)c1	1944_decoy
363	Cc1ccc(-c2nc(-c3ccc(C(=O)NCCN4CCN(C)CC4)s3)no2)cc1	4501_decoy
364	CN1CCC2(CC1)CC(=O)N(Cc1cc(F)cc(F)c1)C2	3308_decoy
365	C=CCNC(=O)NC(=O)COC(=O)c1cccc([N-]S(=O)(=O)c2ccc(F)c(F)c2)c1	543_decoy
366	CC(=O)/C(=C\NC(=S)Nc1ccc(S(=O)(=O)/N=c2\[nH]ccs2)cc1)C(=O)Nc1ccccc1C	6157_decoy
367	COc1nccnc1[N-]S(=O)(=O)c1ccc(NC(=S)NC(=O)/C=C/c2ccc([N+](=O)[O-])cc2)cc1	6974_decoy
368	Cc1nc(N2CCO[C@H]3CCC[C@@H]32)sc1C=O	5974_decoy
369	C[C@@H]1C(=O)N[C@@H](C2CC2)C(=O)N1C1CCCCC1	2266_decoy
370	O=C(c1cncc(Br)c1)c1ccco1	350_decoy
371	C=CCn1c(SCC(=O)Nc2ccc(OC)cc2)nc2sc3c(c2c1=O)CC[C@H](C)C3	8853_decoy
372	Nc1ccccc1-n1nnc2ccccc21	5915_decoy
373	C#Cc1cccc(NC(=O)c2ccc(N3C(=O)c4ccc(C(=O)Nc5cccc(C#C)c5)cc4C3=O)cc2)c1	3078_decoy
374	COC(=O)c1c(NC(=O)COC(=O)CCNS(=O)(=O)c2ccc(NC(C)=O)cc2)sc(C)c1C	2483_decoy
375	Cc1nn(C)c(C)c1C(=O)C(F)F	2696_decoy
376	C[N@H+]1[C@H]2CCC[C@@H]1C[C@H](N1CC([O-])=CC1=O)C2	1053_decoy
377	CC(C)OP(=O)(OC(C)C)/C(Cl)=C/NCCN/C=C(\Cl)P(=O)(OC(C)C)OC(C)C	1950_decoy
378	CCCCOc1ccc(Br)cc1C(=O)NC(=S)NNC(=O)COc1ccccc1Cl	5092_decoy
379	CCN([C@@H]1CCS(=O)(=O)C1)S(=O)(=O)c1ccc(N)c(Br)c1	8176_decoy
380	CCN(CC)c1ccc(/C=N/Nc2nnc(SCc3ccc(C)cc3)n2N)c(O)c1	2204_decoy
381	Cn1nc([O-])c2c(C(=O)N[C@H]3CCc4ccccc43)cc(C3CC3)nc21	1475_decoy
382	CC(=O)Nc1ccc(S(=O)(=O)N[C@@]2(C(F)(F)F)C(=O)N(c3ccc(Cl)cc3)C3=C2C(=O)CC(C)(C)C3)cc1	3206_decoy
383	CN(C)[C@H]1CCN(Cc2cc(C#N)ccc2F)C1	7858_decoy
384	NC[C@H]1Cc2cccc(-c3ccccn3)c2O1	3858_decoy
385	C/C=C/CC[C@H](C)O	3861_decoy
386	O=S1(=O)C[C@@H]([C@H]2CCCCC[C@@H]2O)[C@@H](O)C1	4982_decoy
387	O=C(NNC(=O)[C@@H]1COc2ccccc2O1)c1ccc(C(F)(F)F)nc1[O-]	4611_decoy
388	CC(C)[C@H]1CSCO[C@@H]1C	5019_decoy
389	COc1ccc(N2CCN([C@@H](c3cccs3)[C@H](C)NC(=O)C(=O)NCc3ccc4c(c3)OCO4)CC2)cc1	8754_decoy
390	CC[NH+](CC)c1ccc(NC(=O)CSc2n[nH]c(N/N=C/c3ccc(OC)cc3OC)n2)cc1	8769_decoy
391	C[C@H]1COCCN1C(=O)[C@H]1CC(=O)N(CC(F)(F)F)C1	7227_decoy
392	COc1ccc(NS(=O)(=O)c2ccc(/C(C)=N\NC(=S)NCC[NH+]3CCOCC3)cc2)cc1	8261_decoy
393	CS[C@H]1C[C@@H]2CC[C@H](C1)N2C(=O)c1cc(C)oc1C	2221_decoy
394	CC[C@@H](C)Oc1ccc(C(=O)NC(=S)NNC(=O)CCCOc2ccc(Cl)cc2Cl)cc1	1960_decoy
395	CCCCn1c(N)c(N(CCOC)Cn2nc(-c3ccc(OC)cc3)n(C)c2=S)c(=O)[nH]c1=O	4464_decoy
396	CC[NH+](CC)c1ccc(/C=N/Nc2nc(SCC(=O)Nc3ccccc3SC)n[nH]2)cc1	6292_decoy
397	O=C1CCN([C@H]2CCCCC2=O)CCN1	2099_decoy
398	CC(C)(C)OC(=O)CN(CC(=O)OC(C)(C)C)C[C@H](C[NH3+])N(CC(=O)OC(C)(C)C)CC(=O)OC(C)(C)C	746_decoy
399	CCc1cc2c(=O)n(CCc3ccccc3)c(SCC(=O)NCC(=O)OC)nc2s1	1924_decoy
400	C1=C(CN2CCOC[C@H]2C2CC2)COCC1	6820_decoy
401	CC(C)=C1CC[C@H]2CCC3=CC(=O)CC[C@]3(C1)C2=O	4898_decoy
402	O=C(NC[C@@H]1CN2CCN1CC2)c1cc(-c2ccc3c(c2)OCO3)n[nH]1	1584_decoy
403	CCCCN(C(=O)COC(=O)c1oc2c(Cl)cccc2c1C)c1c(N)n(CCC)c(=O)[nH]c1=O	3482_decoy
404	CC(C)c1[nH+]c2c(n1[C@@H]1CCCC[C@H]1C)CCNC2	8775_decoy
405	CCCCOc1ccc([C@@H]2c3c(-c4cc(Cl)c(C)cc4O)n[nH]c3C(=O)N2CCCOC)cc1OC	7370_decoy
406	CN1CCC[C@@]2(CCN(c3cccc(C#N)n3)C2)C1=O	4169_decoy
407	Nc1nnc(SCC(=O)Nc2ccc(S(=O)(=O)Nc3nccs3)cc2)s1	5943_decoy
408	COc1ccc(C)cc1NC(=O)C(=O)N/N=C\c1ccc(OCC(=O)Nc2ccc(F)cc2)cc1	5672_decoy
409	O=C1CCC[C@H]1[C@@H]1CCCN1[C@@H]1CCOC1=O	7562_decoy
410	C[C@@H]1CC[C@@](C#N)(CCS(C)(=O)=O)C1	8879_decoy
411	CC(C)Sc1nnc(NC(=O)CSc2n[nH]c(N/N=C/c3ccc(Cl)cc3)n2)s1	3742_decoy
412	COCC[NH+](CCOC)Cc1c([O-])ccc2c1O/C(=C/c1ccc(N(C)C)cc1)C2=O	2575_decoy
413	CC(C)Cn1c(CCC(N)=O)nnc1SCC(=O)NC12CC3CC(CC(C3)C1)C2	4401_decoy
414	c1csc(OC2CNC2)n1	7228_decoy
415	Cc1ccc(S(=O)(=O)/N=C(\[O-])[C@H]2CCCc3[nH]ncc32)s1	3336_decoy
416	C[C@H]1CCCC[C@@H]1N(C)C(=O)Cn1ccnc1	7433_decoy
417	Cc1ccc([C@H](CNC(=O)C(=O)NCCC2=CCCCC2)OCCO)cc1	2059_decoy
418	CN[C@H]1CCCc2sc(N3C[C@@H](C)C[C@H](C)C3)nc21	1351_decoy
419	C[C@H](O)C[C@H](O)[C@H](SC[C@H](O)C(=O)[O-])[C@H](O)/C=C/Cc1cc2c(Cl)c(O)cc(O)c2c(=O)o1	2017_decoy
420	c1ccc2c(c1)Oc1ccccc1C2Nc1nccs1	8361_decoy
421	COc1ccccc1CN/C(=N\C(=S)NCCCN1CCOCC1)Nc1nc(C)cc(C)n1	1616_decoy
422	S=C(NC[C@H]1CCCO1)N/N=C/c1ccc(/C=N/NC(=S)NC[C@H]2CCCO2)cc1	285_decoy
423	C[NH2+][C@H](C)c1ncc([C@@H]2CCS(=O)(=O)C2)o1	6775_decoy
424	COc1ccc2c(c1)[C@@H](C)CC(C)(C)N2C(=O)CSc1ccc(-c2ccc(F)cc2)nn1	1259_decoy
425	CCOC(=O)C1=C(COC(=O)c2cccnc2OCC)NC(=O)N[C@@H]1c1ccc(Cl)cc1	1108_decoy
426	Cc1nn(C[C@H]2CCCO2)c(C)c1[C@H](C)Cl	4878_decoy
427	Fc1ccc([C@@H]2C[C@@H](c3ccccc3F)n3nnnc3N2)cc1	4495_decoy
428	O=C(Nc1c(Br)cccc1C(=O)[O-])c1ccc(Cl)o1	120_decoy
429	Cc1cc(N2CCC[C@H](CBr)C2)nc[nH+]1	1652_decoy
430	C[C@@H]1C[C@@H](C)CN([C@@H]2CS(=O)(=O)C[C@@H]2O)C1	7390_decoy
431	C[C@H](NC(=O)CSc1nncn1-c1cccc(Cl)c1)c1cccc2ccccc12	7122_decoy
432	N#Cc1ccc(Nc2cccc3ncccc23)cc1N	5015_decoy
433	O=Cc1ccc(/C=C2/CC/C(=C\c3ccc(Cc4ccc(/C=C5\CC/C(=C\c6ccc(C=O)[nH]6)C5=O)[nH]4)[nH]3)C2=O)[nH]1	388_decoy
434	CCn1nc(C)c(N)c1SC[C@@H](O)CO	987_decoy
435	CCOC(=O)c1c(NC(=O)CCSc2n[nH]c(N/N=C\c3cccc(O)c3)n2)sc2c1CCC2	443_decoy
436	O=C(/C=C(\[O-])c1ccc(O)cc1)OC[C@H]1O[C@@H](Oc2ccc(O)cc2)[C@H](OC(=O)c2ccc(O)cc2)[C@@H](O)[C@@H]1O	672_decoy
437	CCNCc1cn([C@H]2CCOC3(CCCC3)C2)nn1	5068_decoy
438	COc1ccc(/C=C(/C#N)C(=O)NC2CC2)cc1Cn1nc(C)c(Br)c1C	6408_decoy
439	Cc1ccc([N-]S(=O)(=O)c2ccc(NC(=O)CSc3n[nH]c(NN=C4CCCC4)n3)cc2)cc1	6553_decoy
440	CSCC[C@@H](NC(=O)/C(=C/c1ccc([N+](=O)[O-])cc1)NC(=O)c1ccco1)C(=O)[O-]	6032_decoy
441	C[C@@H](C(=O)Nc1sc2c(c1C(N)=O)CCC2)N1CCN(Cc2ccc(C#N)cc2)CC1	2274_decoy
442	CCc1ccc(-n2c(=O)c3c4c(sc3n(Cc3ccc(C)cc3C)c2=O)CCC4)cc1	5141_decoy
443	COc1cc(C(=O)NCC(=O)N/N=C/c2cc(Br)ccc2OC(=O)c2ccccc2Cl)cc(OC)c1OC	1766_decoy
444	O=C(COC(=O)c1c2c(nc3ccccc13)/C(=C/c1ccc(O)cc1)CC2)NC[C@@H]1CCCO1	8275_decoy
445	O=C1CSc2ccc(S(=O)(=O)N3CCC(C(=O)NCc4ccc5c(c4)OCO5)CC3)cc2N1	1511_decoy
446	C1CCCCCC2(CCCCC1)SCCS2	7821_decoy
447	CCOCCOc1ccc(C(=O)NC(=S)Nc2ccc(C(=O)NCCOC)cc2)cc1	445_decoy
448	O=S(=O)(c1ccc2oc(=S)n(C[NH+]3CCN(c4ncccn4)CC3)c2c1)N1CCOCC1	1487_decoy
449	COC(=O)[C@H](Cc1c[nH]cn1)NC(=O)CO/N=C1/C=C2CC[C@@H]3[C@@H]4CC[C@](O)(C(C)=O)[C@@]4(C)CC[C@H]3[C@@]2(C)CC1	7810_decoy
450	COc1cc(/C=C2\SC(=S)N(CCCCCC(=O)NCC(=O)[O-])C2=O)cc(OC)c1O	2514_decoy
451	CSc1nn2c(C)cc(C)nc2c1C#N	3399_decoy
452	CC(C)CN1CC2(CCN(c3cnccn3)CC2)CC1=O	2640_decoy
453	C=C1C[C@@H]2[C@](C)([C@H](O)CC(=O)OC)[C@H](C(C)(C)O)C[C@@H](OC(C)=O)[C@@]2(C)[C@@H]2C(=O)O[C@@](C)(C(=O)OC)C(=O)[C@]12C	4920_decoy
454	Cc1ccc(N)cc1-c1nc([C@@H]2C[C@H]2C)no1	8382_decoy
455	Fc1ccc(Cn2nnnc2[C@@H](c2cccc(C(F)(F)F)c2)N2CCCc3ccccc32)cc1	1730_decoy
456	CC(=O)Nc1ccc(S(=O)(=O)N[C@@]2(C(F)(F)F)C(=O)N(c3ccc(Cl)cc3)C3=C2C(=O)CC(C)(C)C3)cc1	7805_decoy
457	CCCN1c2cccc(F)c2NC[C@@H]2COC[C@@H]21	7715_decoy
458	Cc1ccc(S(=O)(=O)NCCNC(=O)c2cc(OCC(F)(F)F)ccc2OCC(F)(F)F)cc1	4488_decoy
459	Cc1ccccc1OCCOc1cccc(/C=C2/C(=N)N3N=C(CC(C)C)SC3=NC2=O)c1	2459_decoy
460	Cc1nnc(SCC(=O)Nc2ccc(C(C)(C)c3ccc(NC(=O)CSc4nnc(C)s4)c(O)c3)cc2O)s1	4902_decoy
461	CC(C)COC[C@@H](O)CN(CCN1CCOCC1)Cc1nc2sc3c(c2c(=O)[nH]1)CCCC3	8830_decoy
462	C[C@H]1CC[C@@H](c2nc(N)nc(C(C)(C)C)n2)C1	2978_decoy
463	C[C@H]1C[NH2+]C2(CCCC2)CN1C[C@@H]1CCCCN1C	4004_decoy
464	COCCSc1nnc(/N=C(\[O-])CSc2n[nH]c(N/N=C/c3ccc([N+](=O)[O-])cc3)n2)s1	3936_decoy
465	Cc1ccc(NC(=O)CSCC(=O)N[C@@H](C)c2ccc(NC(=O)C3CC3)cc2)cc1	5234_decoy
466	C[C@@](O)(CNC(=O)NCCCOC[C@H]1CCOC1)c1ccc(F)cc1F	4412_decoy
467	COc1nccnc1[N-]S(=O)(=O)c1ccc(NC(=S)NC(=O)/C=C/c2ccc([N+](=O)[O-])cc2)cc1	797_decoy
468	O=C(COc1ccc(/C=N/NC(=O)C(=O)Nc2ccc(Oc3ccccc3)cc2)cc1)NCc1ccco1	2324_decoy
469	COc1ccc(-c2nc(=O)c(I)c([O-])[nH]2)cc1OC	393_decoy
470	CCOc1ccc(C[C@]2(CN3C[C@@H]4C[C@H](C3)Cn3c4cccc3=O)C(=O)NC(=O)N(c3ccc(CC)cc3)C2=O)cc1	2306_decoy
471	C[N+](C)=C1C=CC2=Cc3cc4c(cc3C(C)(C)C2=C1)[N@@H+](CCCC(=O)NCCCCCNC(=O)CCCC[C@@H]1SC[C@H]2NC(=O)N[C@@H]21)CCC4	8307_decoy
472	Cc1ccc([C@@H](C(=O)NCCC(C)C)N(Cc2ccco2)C(=O)c2snc(C(N)=O)c2N)cc1	7868_decoy
473	CCN(CCNC(=O)c1cc(S(N)(=O)=O)c(C)o1)c1ccccc1C	191_decoy
474	CCOC(=O)[C@H](C)Sc1nc(N)c(NC(=O)c2ccc(Br)o2)c(=O)[nH]1	6934_decoy
475	CCn1nc(C)c(C(=O)C(F)(F)F)c1C	3352_decoy
476	NNC(=O)CCOC[C@H]1CCCCO1	904_decoy
477	CCOc1cc(CNCCc2ccc(OC)c(OC)c2)cc(Br)c1OCC(N)=O	5569_decoy
478	O=C(CCCc1nc([O-])c2ccccc2n1)N1CCC[NH+](Cc2ccccc2)CC1	3015_decoy
479	COCC1=C(C(=O)O[C@H](C)OC(=O)OC(C)C)N2C(=O)[C@@H](NC(=O)/C(=N/OC)c3csc(N)n3)[C@H]2SC1	6310_decoy
480	CSCC[C@H](NC(=O)/C(=C/c1ccco1)NC(=O)c1cccc([N+](=O)[O-])c1)C(=O)[O-]	8785_decoy
481	CCCn1c(C)c(CC(=O)NCc2[nH]nc3c2CCC3)c2c1CC(C)(C)CC2=O	449_decoy
482	COc1cc2c(cc1C[NH2+][C@H](c1cc([O-])n3nc(-c4ccccn4)cc3n1)C(C)C)CCC2	2693_decoy
483	N#C[C@H](C1CC1)N1C(=O)[C@H]2C[C@H]2C1=O	8048_decoy
484	CC(C)[C@H](/[NH+]=C/O)C(=O)OC[C@H](O)[C@H](O)[C@H](O)[C@H](O)COC(=O)[C@H](/N=C/O)C(C)C	4958_decoy
485	Cc1nn(C)c(Cl)c1C[N@H+]1CCSC[C@@H]1C	2113_decoy
486	O=C(COc1ccc(/C=N\NC(=O)C(=O)NCc2ccncc2)cc1)Nc1ccccc1Cl	2542_decoy
487	c1ccc(CCc2n[nH]c(CN3CCOc4ccccc4C3)n2)cc1	5306_decoy
488	CCCCCCCC[C@H]1CC[C@@H](O[C@H]2O[C@@H](CO)[C@@H](O)[C@@H](O)[C@H]2O)c2[nH]c(C)c(OC)c(=O)c21	6878_decoy
489	C[C@H](Nc1cc2[nH]c(=O)[nH]c2cc1Br)C1(C)CC1	867_decoy
490	CC(C)Cn1c(CCC(N)=O)nnc1SCC(=O)NCC1([NH+]2CCOCC2)CCCCC1	193_decoy
491	C[C@H](Sc1nc2ccsc2c(=O)n1C)C(=O)N(C)C	5382_decoy
492	C/C(=N/Nc1nc(SCC(=O)Nc2nnc(SCC(C)C)s2)n[nH]1)c1ccc(N)cc1	4728_decoy
493	COc1ccsc1[C@H](NN)c1c(Br)cnn1CCN(C)C	8716_decoy
494	O=C(CCSc1nnc(N/N=C/c2cccc(Oc3ccccc3)c2)[n-]1)Nc1cccc([N+](=O)[O-])c1	4719_decoy
495	COC(=O)C1=C(CNCCc2ccc(S(N)(=O)=O)cc2)NC(=O)N[C@H]1c1ccc(C)cc1C	2241_decoy
496	Cc1noc(C)c1C(=O)O[C@H](C(=O)N(C)C)c1ccccc1	2341_decoy
497	CCCn1c(CCC(=O)NCCCCOc2ccc(Cl)cc2)nc2cc(S(N)(=O)=O)ccc21	8366_decoy
498	O=C(CBr)c1csnn1	5062_decoy
499	CCOC(=O)c1ccc(OCC(=O)NNC(=S)NC(=O)c2ccc(O[C@@H](C)CC)cc2)cc1	7312_decoy
500	Cc1cc(N2C(=O)CCCC2=O)ncc1Br	4573_decoy
501	C[C@H]1CSc2ccc(S(=O)(=O)[N-]c3ccc4c(c3)OCCO4)cc2NC1=O	2971_decoy
502	CCOC(=O)CSc1nnc(N)n1[C@@H](CC)C(=O)Nc1sc2c(c1C(=O)OCC)CCCC2	5367_decoy
503	CCCCCCCCCCCC/N=C\[C@]12CC[C@H](O[C@H]3C[C@H](O)[C@H](O)[C@H](C)O3)C[C@@]1(O)CC[C@@H]1[C@@H]2CC[C@]2(C)[C@@H](C3=CC(=O)OC3)CC[C@]12O	7285_decoy
504	CNc1cncc(N2C[C@H](C)S[C@H](C)C2)n1	5304_decoy
505	CC[C@H]1O[C@H](O)[C@H](OC)[C@H]1C	1882_decoy
506	CN(C)Cn1ccnc1	6950_decoy
507	COc1cccc(/C=N/Nc2nc(SCC(=O)Nc3nnc(SCC(C)C)s3)n[nH]2)c1[O-]	3892_decoy
508	CC(C)[C@H](NC(=O)c1ccc(Cl)cc1Cl)c1n[nH]c(SCC(=O)Nc2sc3c(c2C#N)CCCC3)n1	2573_decoy
509	CCCn1c(CCC(=O)NC[C@@H](C(C)C)[NH+](CC)CC)nc2cc(S(N)(=O)=O)ccc21	3243_decoy
510	Cc1nn(-c2ccc([O-])nn2)c2c1[C@@H](c1cccc(OC(C)C)c1)CC(O)=N2	7156_decoy
511	Cc1ccc2nc(NC(=O)CSc3nnc(Cc4cccn4C)n3C)sc2c1	971_decoy
512	Cc1cc(C)n(-c2ccc(C(=O)NCc3sc(-c4ccccc4)nc3C)nn2)n1	35_decoy
513	CCC[NH+]1CCC(N2CC([O-])=NC2=O)CC1	1409_decoy
514	Cc1cc(C)cc(-n2cncc2[C@@]2(C)CC[NH2+]C2)c1	635_decoy
515	COc1cc(N2CC[C@@H]3OCCN(C)[C@H]3CC2)ncn1	4998_decoy
516	COc1ccc(CNC(=O)CN(c2ccc(OC)cc2)S(=O)(=O)c2c([O-])nc(=O)[nH]c2C)cc1	6739_decoy
517	N#C[C@@]1(Cc2cscn2)CCCCC1=O	6086_decoy
518	CC[C@H]1C=C(OC2CC2)C=C[C@H]1C	686_decoy
519	CCCC[C@@H](NC(=O)[C@@H](C)NC(=O)CO/N=C1\C=C2CC[C@H]3[C@@H]4CC[C@H](C(C)=O)[C@@]4(C)CC[C@@H]3[C@@]2(C)CC1)C(=O)[O-]	3966_decoy
520	O=C(NCCc1cn2c(n1)CCC2)c1cc2c(nc1[O-])CCCC2=O	4568_decoy
521	CC[C@@H](C)[C@H](NC(=O)CNC(=O)Cc1c(C)c2cc3c(-c4ccccc4)coc3c(C)c2oc1=O)C(=O)[O-]	7635_decoy
522	CCOc1cc(/C=C2/C(=N)N3N=C(c4ccccc4C)SC3=NC2=O)ccc1O	7760_decoy
523	CC1CCN(c2ccc([N+](=O)[O-])cc2C(=O)NC(=S)Nc2cccc(Cl)c2N2CCN(C)CC2)CC1	5568_decoy
524	CC1(C)CC(NC(=O)CSc2n[nH]c(N/N=C/c3cc([N+](=O)[O-])ccc3[O-])n2)CC(C)(C)[NH2+]1	4212_decoy
525	CCCCCC(=O)O[C@@H]1[C@H](O)[C@H](OC[C@H](O)[C@H](O)CO)O[C@H](COC(C)=O)[C@H]1OC(C)=O	8351_decoy
526	Cc1ccc(S(=O)(=O)N2CCC(Nc3noc(-c4ccccc4)n3)CC2)cc1	3244_decoy
527	COc1cc(/C=c2\sc3nc4c(C)c(C)ccc4n3c2=O)ccc1OCc1ccccc1F	6409_decoy
528	COc1cccc(CN(C[C@@H]2CCCO2)C(=O)CCCc2ccc3c(c2)CC(=O)N3)c1	7359_decoy
529	CCN1CCO[C@H](Cn2c(C)ncc(Br)c2=O)C1	2865_decoy
530	Cc1ccc(S(=O)(=O)[N-]/N=C2\C/C(=N\NS(=O)(=O)c3ccc(C)cc3)c3ccccc32)cc1	3531_decoy
531	COc1cc([C@@H]2CC(=O)C3=C(C2)Nc2[nH]nc(O)c2[C@H]3c2cc(OC)c(OC)c(OC)c2)cc(OC)c1OC	7297_decoy
532	Fc1ccc(-c2nc3c([nH]2)CCN(C2CCCC2)C3)c(F)c1	1832_decoy
533	Cc1nc(C(F)(F)F)cc(=O)[nH]1	271_decoy
534	C[C@@H]1CC[C@@H](N2CC(=O)CC2=O)[C@H](C)C1	6048_decoy
535	COc1ccc(CCC(=O)c2c([O-])cc(O[C@H]3O[C@@H](CO)[C@@H](O)[C@@H](O)[C@H]3O[C@@H]3O[C@@H](C)[C@@H](O)[C@H](O)[C@@H]3O)cc2O)cc1O	5683_decoy
536	CCOC(=O)C1=C(N)Oc2cc(C)n(CCOC)c(=O)c2[C@H]1c1ccncc1	2952_decoy
537	C[C@@H]1CCc2[nH]nc(N3CCNCC3)c2C1	869_decoy
538	CCOc1ccc(C(=O)C2=C(O)C(=O)N(CCc3c[nH]c4ccc(OC)cc34)[C@H]2c2ccc(OC)cc2)cc1	1813_decoy
539	Cc1nonc1CSc1nnc(C2CC2)n1C1CC1	4179_decoy
540	CC[C@@H](C(N)=S)S(=O)(=O)NCc1ccc(F)cc1F	8326_decoy
541	C[C@@H]1O[C@H](C)[C@H](c2nnc(CCl)o2)[C@H]1C	330_decoy
542	Cc1nc2[nH+]c([S-])nn2c(C)c1Cc1ccccc1Cl	6010_decoy
543	CS(=O)(=O)c1ccc(-c2ccc(NS(=O)(=O)c3cccc(F)c3)cc2)nn1	866_decoy
544	N=CCCN(CCC=N)c1ccc(/C=C2/CN(NC(=O)c3ccc(Cl)cc3)C(c3ccccc3)=[NH+]2)cc1	7039_decoy
545	COC(=O)Cn1cncc(I)c1=O	962_decoy
546	NC1(C(=O)NCCc2c[nH]cn2)CCC1	1917_decoy
547	O=C(COC(=O)C[N-]C1=NS(=O)(=O)c2ccccc21)NC(=O)NCCc1cccs1	3820_decoy
548	CC(C)(C)c1nc2c(s1)CNCC2	8155_decoy
549	C=CCNS(=O)(=O)c1ccc(NC(=S)NC(=O)c2ccc(OCCOc3ccccc3)cc2)cc1	155_decoy
550	CN(Cc1ccc(OC(F)(F)F)cc1)C(=O)C[C@H](NC(N)=O)c1ccc(Cl)cc1	5861_decoy
551	CC(C)[C@@H]1CC[C@](O)(COC(=O)/C(=C/[C@@H]2C=C(CO)CC[C@@H]2C(C)C)CO)[C@H]2C(=O)OCC(C(=O)O)=C[C@@H]12	4745_decoy
552	Cc1nn(C)c(C[C@]2(O)CCCC2(C)C)c1Cl	2849_decoy
553	OC[C@@H]1O[C@@H](OC[C@H]2O[C@@H](OC/C=C/c3ccccc3)[C@H](O)[C@@H](O)[C@@H]2O)[C@H](O)[C@H]1O	4926_decoy
554	C[C@H]([NH2+]Cc1nc([O-])c2sccc2n1)c1nncn1C	3382_decoy
555	CCc1ccc(NC(=O)C(=O)N/N=C/c2ccc(OC(=O)c3ccc(Cl)cc3)cc2OC(=O)c2ccc(Cl)cc2)cc1	5291_decoy
556	C=COC[C@@H]1CC=CC[C@@H]1C	2591_decoy
557	C[C@@H]1COCC[N@H+]1[C@@H]1C[C@H](C(C)(C)C)CC[C@@H]1C(=O)[O-]	2659_decoy
558	Cc1ccc(S(=O)(=O)[N-]/N=C2\C/C(=N\NS(=O)(=O)c3ccc(C)cc3)c3ccccc32)cc1	2910_decoy
559	O=C(c1ccc(C(F)(F)F)nc1)N1CCCS1(=O)=O	1773_decoy
560	CC[C@@](C)(CNc1nn2c(=O)cc(C)nc2s1)N1CCOCC1	3855_decoy
561	NS(=O)(=O)c1ccc(CCNC(=O)Cc2csc(Nc3nc(=S)[nH]c4ccccc34)n2)cc1	530_decoy
562	C1CC1[NH2+]C1CNC1	6277_decoy
563	[NH3+][C@@H]1COC[C@@H]1C(=O)Nc1c(Cl)cc(Cl)cc1C(=O)[O-]	8840_decoy
564	COc1ccc(/C=C/C(=O)NC(=S)Nc2ccc(S(=O)(=O)Nc3ccccc3)cc2)cc1OC	8686_decoy
565	CCCCNS(=O)(=O)c1cccc(NC(=O)c2ccc([N-]S(=O)(=O)c3cccs3)cc2)c1	2834_decoy
566	N#Cc1cccnc1N1CC[NH+]([C@@H](C(=O)[O-])c2c[nH]c3ccc(NC(=O)CCC(=O)[O-])cc23)CC1	3621_decoy
567	COc1ccc(CCNC(=O)CCCCn2c([O-])c3sccc3nc2=S)cc1OC	989_decoy
568	COc1cc(C(=O)NCCOc2ccccc2F)cc(Cl)c1OCC(N)=O	4919_decoy
569	C=CCN1C(=O)CC2(C[C@@H](C)O[C@H](C)C2)C1=O	8829_decoy
570	CCSc1nnc(NC(=O)CSc2nnc(CNC(=O)c3cc(OC)c(OC)c(OC)c3)o2)s1	1799_decoy
571	CC1CCN(c2nc3c(c(Oc4ccc(F)cc4)n2)CN(Cc2ccsc2)CC3)CC1	6612_decoy
572	C=C[C@H](O)Cc1cc(C)no1	6402_decoy
573	C1CCC2(CC1)OCCS2	3839_decoy
574	C[C@H](Cl)c1nc2cccnc2n1C[C@@H]1CN(C)CCO1	1435_decoy
575	Cc1cc(-c2cnc(NCCNC(=O)c3scnc3C)nc2-c2ccc(C)s2)on1	7083_decoy
576	C[C@H](Cl)c1nc2cccnc2n1C[C@H]1CN(C)CCO1	7512_decoy
577	Cc1ccc(S(=O)(=O)[N-]/N=C2\CCCc3oc(C(=O)Nc4cccc(C(F)(F)F)c4)c(C)c32)cc1	2292_decoy
578	O=C1OC[C@H]2[C@H]1[C@@H]1CC[C@H]2O1	1662_decoy
579	COCCOC(=O)C1=C(N)OC2=C(C(=O)CC(C)(C)C2)[C@H]1c1ccc(OC)c2ccccc12	7778_decoy
580	CC[C@H](C)c1ccc(NC(=O)CSc2nnc(N/N=C/c3cc(OC)c(O)c([N+](=O)[O-])c3)n2N)cc1	348_decoy
581	COc1ccc([C@H]2C(C#N)=C([NH3+])N(c3cc([N+](=O)[O-])ccc3C)C3=C2C(=O)CCC3)c(OC)c1OC	6381_decoy
582	CN1C(=O)Cc2ccc([C@H](Br)CC3CC3)cc2C1=O	2272_decoy
583	CCOC(=O)c1[nH]c(C)c(C(=O)C2=C(O)C(=O)N(CC[NH+](CC)CC)[C@@H]2c2ccc([N+](=O)[O-])cc2)c1C	2745_decoy
584	COC(=O)c1oc(CSc2nncn2C)cc1C	7216_decoy
585	O=C1OC=C[C@]1([C@@H]1C=CC=CC1)[C@H]1C=CC=CC1	6430_decoy
586	Cc1cc(/C=C/C(=O)NCc2ccc(C(=O)NCC(N)=O)cc2)c(C)n1-c1ccccc1	3498_decoy
587	CSCC[C@H](NC(=O)Cc1c(C)c2cc3c(C)coc3c(C)c2oc1=O)C(=O)NCC(=O)[O-]	3883_decoy
588	Cc1cc([C@H](C)N2CC(=O)N3CCCC[C@H]3C2=O)c(C)o1	1780_decoy
589	COc1ccccc1NS(=O)(=O)c1cccc(C(=O)NNC(=O)/C=C/c2cccs2)c1	4182_decoy
590	CN1C(=O)[C@@]2(C(C(=O)c3ccc(S(=O)(=O)N(C)C)cc3)=C(O)C(=O)N2CC[NH+]2CCOCC2)c2ccccc21	7213_decoy
591	Cc1ccc(S(=O)(=O)N(C)c2ccc(OCC(=O)N3Cc4ccccc4C[C@H]3C(N)=O)cc2)cc1	2005_decoy
592	C=C[C@H](N)[C@@H]1CCCS1	8719_decoy
593	C[C@@H]1Oc2ccccc2O[C@@H]1C(=O)Nc1ccc2ccccc2n1	6581_decoy
594	[O-]/C(=N\c1nncs1)c1ccc(N2CCCCCC2)[nH+]c1	8380_decoy
595	NS(=O)(=O)c1ccc(CCC(=O)NCc2ccc(C(=O)N3CCCCC3)cc2)cc1	6963_decoy
596	CC[C@H]1C[C@]1(O)C1CCC1	7548_decoy
597	CC[C@@H]1CCC[C@@H](Nc2nc3sccn3c2[N+](=O)[O-])C1	7884_decoy
598	CC(=O)N[C@H](CS[C@@H]1CC(=O)N(c2ccc(S(=O)(=O)Nc3nc(C)cc(C)n3)cc2)C1=O)C(=O)[O-]	7935_decoy
599	CCCCN(CC)S(=O)(=O)c1ccc(C(=O)Nc2sc3c(c2C(N)=O)CC[NH+](CCC)C3)cc1	1735_decoy
600	CN(C)S(=O)(=O)c1cncc(Cl)c1Cl	4967_decoy
601	C[C@H]1CC[C@](C#N)([C@H](O)C(C)(C)C)C1	1080_decoy
602	CCCn1c(SCC(=O)c2[nH]c(C)c(C(=O)OCC)c2C)nc2cc(S(N)(=O)=O)ccc21	50_decoy
603	CCN[C@H]1CCN(C[C@](C)(O)CO)C1=O	7491_decoy
604	Cc1ccc([N-]S(=O)(=O)c2ccc(Br)cc2)cc1S(=O)(=O)Nc1ccccc1F	7463_decoy
605	O=C([O-])[C@]1(F)CCCNC1	6291_decoy
606	CC[C@@]1(C)CN(Cc2nn(C)c3ccccc23)[C@H](C)CN1	4432_decoy
607	C[C@H]1COCCN1C(=O)[C@H]1CC(=O)N(CC(F)(F)F)C1	4799_decoy
608	CCCCC/C=C\C/C=C\C=C/C=C\[C@H](SC[C@H]([NH3+])C(=O)NCC(=O)[O-])[C@@H](O)CCCC(=O)[O-]	3275_decoy
609	COCc1nc(SC)[nH]c(=O)c1OC	6790_decoy
610	COC(=O)c1ccc2c(=O)[nH]c(CN[C@@H](C)c3ccc(OC)c(Br)c3)nc2c1	5403_decoy
611	Nn1c(N/N=C/c2cccc3ccccc23)nnc1SCC(=O)Nc1c(F)cccc1F	770_decoy
612	Cc1cc(SC/C([O-])=N/c2nc3ccc(S(N)(=O)=O)cc3s2)ncn1	1450_decoy
613	CCn1ccc(/C=c2\sc3n(c2=O)[C@@H](c2ccc(Cl)cc2)C(/C([O-])=N/c2ccccc2)=C(C)N=3)n1	3658_decoy
614	CCOC(=O)c1c(NC(=O)CSc2n[nH]c(N/N=C(\C)c3ccc(N)cc3)n2)sc2c1CCCC2	286_decoy
615	NC(=O)N[C@H](CC(=O)NCCCCCc1nc(-c2cccs2)no1)c1ccc(Br)cc1	8349_decoy
616	CNC(=O)[C@H](C)n1c(C)cc2c1CCCC2=O	431_decoy
617	Cc1ccc([C@@H](N)c2ccc(F)cn2)cn1	4085_decoy
618	O=C(NCCc1cn2ccccc2n1)c1sc(-c2ccco2)nc1-c1ccccc1	3515_decoy
619	Cc1nc2ccc(/N=C(\[O-])C(=O)N[C@H]3COc4ccccc43)cc2o1	5574_decoy
620	CN(C)S(=O)(=O)c1cccc(C(=O)NNC(=O)c2ccc(=O)n(CCOc3ccccc3)n2)c1	6388_decoy
621	CC1(C)CS[C@@H]([C@H]2CCCOC2)N1	6528_decoy
622	C[C@H](Br)CN(C)c1ccc[nH+]n1	5650_decoy
623	CCCNS(=O)(=O)c1cc(NC(=O)c2cccs2)ccc1Oc1cc(C(=O)[O-])nn1C	1056_decoy
624	OCCN(CCO)[C@H]([C@@H](n1nnc2ccccc21)[NH+](CCO)CCO)n1nnc2ccccc21	8302_decoy
625	CN1C[C@@H](n2ccc3c2CC(C)(C)CC3=O)CCC1=O	166_decoy
626	N#Cc1c(CCCNC(=O)c2ccc(NS(=O)(=O)c3ccc4c(c3)OCCCO4)cc2)n[nH]c1N	4957_decoy
627	COc1cc(/C=N/Nc2nc(SCC(=O)Nc3ccc(F)c(Cl)c3)n[nH]2)ccc1O	2330_decoy
628	Cc1nc(N)cc(N2C[C@@H](C)C[C@H](C)C2)n1	7988_decoy
629	C[C@H]1CN(C(=O)[C@H]2CCn3ccnc3C2)C[C@@H](C)O1	5483_decoy
630	Cc1ccc(C(=O)Nc2c(Sc3ccc(Cl)cc3)[nH+]n([C@@H]3CCS(=O)(=O)C3)c2N)cc1	5028_decoy
631	COc1ccc(CC(=O)Oc2cc(C)c3c(c2)O/C(=C\c2ccc(Cl)c(Cl)c2)C3=O)cc1	8622_decoy
632	O=C(NCCc1c[nH]cn1)[C@H]1C[C@@H](C(=O)Nc2ccc3c(c2)CCC3)CN(Cc2ccc(O)cc2)C1	3915_decoy
633	C=CCn1c(CNc2ccc(Cl)cc2)nnc1S[C@@H](C)C(=O)N/N=C/c1c(C)nn(C)c1C	3748_decoy
634	c1cc2c(s1)CCN[C@H]2c1nc(C2CCCCCC2)no1	727_decoy
635	COc1cc2c(=O)c(-c3ccc(O)cc3)coc2cc1O[C@@H]1O[C@H](COC(=O)CC(=O)[O-])[C@@H](O)[C@H](O)[C@H]1O	6142_decoy
636	c1csc([C@H]2CCNC2)n1	2389_decoy
637	CC(C)(C)[C@H]1CC[C@H](C#N)[C@H]([N@H+]2CC[S@](=O)CC2)C1	2002_decoy
638	CS(=O)(=O)NCCc1ccc(C(=O)Nc2cccc(C(=O)NCC(F)(F)F)c2)cc1	724_decoy
639	CNc1ncc(Br)c(NC(C)C)n1	2279_decoy
640	CCOC(=O)C1=C(COC(=O)CCC(=O)c2ccc3c(c2)CCC3)NC(=O)N[C@H]1c1ccc(C)o1	3849_decoy
641	O=c1[nH]c2cc3c(cc2cc1C[N@H+](Cc1nnnn1C[C@@H]1CCCO1)C[C@H]1CCCO1)OCCO3	6400_decoy
642	C[C@H]1CC(Nc2nnc(Br)s2)C[C@H](C)C1	7159_decoy
643	COc1cc(Br)c(S(=O)(=O)Nc2ccc(-c3ccccc3)cc2)cc1OC	7401_decoy
644	CCOC(=O)c1c(NC(=O)CSc2n[nH]c(N/N=C(\C)c3ccc(N)cc3)n2)sc2c1CCCC2	1506_decoy
645	Cc1ccccc1CNC(=O)CCc1nc(N2CCCC2)c2c(C)noc2n1	2244_decoy
646	COc1ccc(-c2nc(NC(=O)c3ccc(S(=O)(=O)C(C)C)cc3)sc2C)cc1	4282_decoy
647	CC[C@H]1NC(=O)[C@@H](C)N(C(C)C)C1=O	1605_decoy
648	Cc1ccc(NS(=O)(=O)c2ccc(NC(=O)C[C@H](NCCCN3CCOCC3)C(=O)[O-])cc2)cc1	2774_decoy
649	Cc1ccc(C(=O)Nc2nc(-c3ccc(F)cc3)ns2)cc1	8799_decoy
650	C[C@@H](N)[C@@H]1CCCCN1C[C@@H]1CCOC1	7693_decoy
651	CCn1nccc1[C@]1(O)CCOC(C)(C)C1	1443_decoy
652	Cc1cc(N2CCCC[C@H]2CBr)ncn1	2505_decoy
653	C[C@@H](C#N)CSC1CCCC1	3276_decoy
654	CN(C)c1ccc(/C=N/Nc2nnc(SCC(=O)Nc3cccc(Cl)c3Cl)n2N)cc1	3058_decoy
655	CC[C@H](C)C(=O)O[C@H]1CC=CC2=C[C@@H](O)[C@H](C)[C@H](CC[C@H](O)C[C@@H](O)CC(=O)O)[C@H]21	5959_decoy
656	Cc1[nH]c2ccccc2c1[C@@H](C(=O)[O-])N1CCN(C2=Nc3ccccc3Oc3ccccc32)CC1	3517_decoy
657	Cc1nn(C(C)C)c(C)c1/C=N/Nc1nnc(SCC(=O)Nc2nnc(SCC(C)C)s2)n1N	7966_decoy
658	Nc1cnc(Sc2nc(N)cc(N)n2)c(Br)c1	4384_decoy
659	Cc1cc(NC(=O)CCCC[C@H]2[C@@H]3NC(=O)N[C@@H]3CS2(=O)=O)ccc1Br	362_decoy
660	CN1CCN(C)[C@H](CN2CCN3CCCC[C@@H]3C2)C1	547_decoy
661	CCOc1cc(/C=N/Nc2nc(SCC(=O)NCc3cccc(OC)c3OC)n[nH]2)ccc1O	5035_decoy
662	O=S(=O)(Cc1coc(-c2ccccc2)n1)C[C@H](O)COCc1cccs1	4349_decoy
663	CCOc1cc([C@H]2C(C#N)=C([NH3+])Oc3n[nH]c(C)c32)ccc1OCc1ccc([N+](=O)[O-])cc1[N+](=O)[O-]	6232_decoy
664	O=C([O-])CCCNC(=O)/C(=C/c1cccc([N+](=O)[O-])c1)NC(=O)c1ccccc1Br	7043_decoy
665	Cc1nn([C@H]2CCOC2)c(C)c1[C@@H](C)O	6998_decoy
666	CCOC(=O)[C@](CC)(CN1CCCCC1)C(=O)NC(=O)NC(=O)[C@@](CC)(C[NH+]1CCCCC1)C(=O)OCC	1910_decoy
667	COC(=O)[C@]1(c2ccccc2)N[C@H](c2ccc([NH+](C)C)cc2)[C@H]2C(=O)N(c3cccc(C(C)=O)c3)C(=O)[C@@H]21	8231_decoy
668	CC(C)[C@@H]1CCC(CO)=C[C@@H]1/C=C(\CO)C(=O)OC[C@]1(O)CC[C@H](C(C)C)[C@H]2C=C(C(=O)O)COC(=O)[C@@H]21	650_decoy
669	CC(C)C[C@@H]1CN(c2ccc3c(c2)OCO3)CCCN1	1098_decoy
670	CCCOc1c(Cl)cc(C(=O)NNC(=O)c2ccc[nH]2)cc1OCC	6685_decoy
671	O=P1(N2CCOCC2)OCCO1	8613_decoy
672	C/C(=C\CC/C(C)=C/C[C@@]1(O)C(=O)c2c(O)cc(C)c3c(O)c(C)c(O)c(c23)C1=O)CC/C=C(\CO)CC[C@H](O)C(C)(C)O	8211_decoy
673	CCOCCOc1cc(C)ccc1CNC(=O)N[C@@H]1CCC[C@@]1(C)CO	2285_decoy
674	CCOc1cc(/C=N/NC(=O)c2nnn(-c3nonc3N)c2COc2ccccc2)ccc1OCC(N)=O	2259_decoy
675	CCCCCCc1ccc(OCCOc2c(Cl)cc(/C=N/NC(=O)Cc3nnc(N)s3)cc2Cl)cc1	8569_decoy
676	CCN(CC)c1ccc(/C=N/NC(=O)CSc2nnc(CNc3ccc(I)cc3)n2CC)cc1	7877_decoy
677	O=C([O-])[C@H]1C[C@H]2C=C[C@@H]1C21CC1	4886_decoy
678	O=C(NNC(=O)[C@@H]1COc2ccccc2O1)c1ccc(C(F)(F)F)nc1[O-]	257_decoy
679	N#Cc1ccc(-c2ccc(OCC(=O)NNC(=O)CCc3ccc(S(N)(=O)=O)cc3)cc2)cc1	3983_decoy
680	CC[C@H]1C(=O)NC(=O)C[C@H]1[C@H]1CC[C@@H](C)CC1	7478_decoy
681	COC(=O)C[C@@](O)(CCC(C)(C)O)C(=O)O[C@@H]1C(OC)=C[C@]23CCCN2CCc2cc4c(cc2[C@@H]13)OCO4	5726_decoy
682	CC(C)[C@@H](C(=O)[O-])N(Cc1ccc(-c2ccccc2-c2nnn[nH]2)cc1)C(=O)CC[C@@H](C)O	863_decoy
683	C=CCn1c(CNC(=O)c2ccccc2F)nnc1SCC(=O)Nc1sc2c(c1C(=O)OCC)CCCC2	6397_decoy
684	CCCCOc1ccc(NC(=O)N(Cc2ccc(C)o2)C2CC(C)(C)[NH2+]C(C)(C)C2)cc1	8837_decoy
685	CN[C@H]([C@@H]1CCOC1)[C@@H]1C[NH+]2CCN1CC2	2471_decoy
686	CO[C@@H]1C[C@H](O[C@@H]2CC[C@]3(/C=N/Cc4ccncc4)[C@H]4CC[C@]5(C)[C@H](C6=CC(=O)OC6)CC[C@]5(O)[C@@H]4CC[C@]3(O)C2)O[C@@H](C)[C@H]1O	8157_decoy
687	C=C1N=C(C)[C@H](C(=O)NCCC[NH+](CCO)CCO)C[C@H]1C(=O)NCCC[NH+](CCO)CCO	8815_decoy
688	C[NH+]1CCC(Oc2ccc(C#N)cc2Cl)CC1	6429_decoy
689	NC(=O)CSc1nnc(/N=C(\[O-])CSc2n[nH]c(N/N=C/c3ccco3)n2)s1	3419_decoy
690	C[C@H](Nc1cc2[nH]c(=O)[nH]c2cc1Br)C1(C)CC1	2217_decoy
691	CCn1ccnc1Nn1cccc1	784_decoy
692	CCOC(=O)c1c(C)[nH]c(C(=O)C(=O)NCCc2c[nH]c3ccccc23)c1-c1ccc(OC)cc1	6510_decoy
693	[O-]/C(=N\c1ccc(-n2cncn2)nc1)[C@H]1CCC[N@@H+]1Cc1ccccc1	551_decoy
694	COc1ccc(C2(CNS(=O)(=O)c3c(C)c(C)c(C)c(C)c3C)CCOCC2)cc1	7773_decoy
695	C1CC[C@@H]2[C@@H](C1)OCCN2Cc1noc(C2CC2)n1	5876_decoy
696	NC(=O)c1c(NC(=O)COC(=O)CNS(=O)(=O)/C=C\c2ccccc2)sc2c1CCC2	3685_decoy
697	CCS(=O)(=O)N1CCC(c2nnc(Nc3ccn(Cc4ccccc4Cl)n3)s2)CC1	871_decoy
698	O=C([C@@H]1CC=CCC1)N1CC(N2C(=O)[C@H]3CC=CC[C@@H]3C2=O)C1	4225_decoy
699	Cc1cc(C)nc(N/C(=N/C(=S)NC[C@H]2CCCO2)NCCSCc2nc[nH]c2C)n1	6499_decoy
700	C[C@]1(n2nc3c(c2O)CCC3)CCS(=O)(=O)C1	189_decoy
701	C/C(=N\NC(=S)NCc1ccco1)c1ccc(S(=O)(=O)Nc2ccc(C(=O)[O-])cc2)cc1	6111_decoy
702	NC(=O)COc1ccc(S(=O)(=O)NCCS(=O)(=O)[N-]c2ccn3nccc3c2)cc1	6784_decoy
703	COC[C@@H](C)O[C@@H]1C[C@H]([O-])C1(C)C	6881_decoy
704	CCCCN1C(=O)NC(=O)[C@@H]([C@H](c2ccncc2)c2c([O-])[nH]c(=O)n(CCCC)c2=O)[C@H]1O	1666_decoy
705	CC1(C)[C@@H]2CC=C(/C=N/n3c(-c4ccccc4)n[nH]c3=S)[C@H]1C2	1235_decoy
706	C[C@H](NS(=O)(=O)c1ccc(N)cc1Br)c1nncn1C	6993_decoy
707	COc1ccc(-c2nnc(SCC(=O)NC(=O)NCCCOC(C)C)n2CCC(=O)[O-])cc1	2525_decoy
708	Nc1cn(-c2cccc3ccccc23)nn1	5718_decoy
709	O=c1cc(NC2CCC(O)CC2)nc2ccccn12	6283_decoy
710	Cc1cc(C[NH+]2CCc3c([O-])nc(-c4cnccn4)nc3C2)cc(C)c1O	3280_decoy
711	Cc1ccc(NC(=O)CN2C(=O)/C(=N\[N-]S(=O)(=O)c3ccccc3)c3ccccc32)cc1	5102_decoy
712	CC1=CO[C@H](O[C@H]2O[C@@H](CO)[C@@H](O)[C@@H](O)[C@H]2O)[C@H]2[C@@H](CO)C[C@@H](OC(=O)/C=C/c3ccc(O)cc3)[C@H]12	4108_decoy
713	C[C@@H](Oc1ccc(S(=O)(=O)Nc2ccc(C(=O)[O-])cc2)cc1[N+](=O)[O-])C(=O)NCC(F)(F)F	8687_decoy
714	CCc1c(C)sc(NC(=O)CCCCC(=O)Nc2sc(C)c(CC)c2C(N)=O)c1C(N)=O	2013_decoy
715	COC(=O)c1c(NC(=O)c2nn(C)cc2C)sc2c1CC[NH+](Cc1ccccc1)C2	4222_decoy
716	CCCCCOc1ccc([C@H]2C(C(=O)c3ccc4c(c3)C[C@H](C)O4)=C(O)C(=O)N2CCC[NH+](CC)CC)cc1OC	8665_decoy
717	Cc1ccc(NS(=O)(=O)c2ccc(OCC(=O)Nc3ccc(S(N)(=O)=O)cc3)cc2)cc1	7332_decoy
718	CC1(C)[C@@H](N[C@@H]2CC[N@H+]3CCCC[C@H]23)[C@H]2CCO[C@@H]21	5908_decoy
719	CCOc1ccc2[nH]c(=O)c(CN(CCCO)C(=S)Nc3ccccc3CC)cc2c1	2585_decoy
720	CCc1csc(N2CCO[C@@H](C#N)C2)n1	3438_decoy
721	CCCCNC(=O)Nc1ccc(N(CC)CC)c(S(=O)(=O)NCCN2CCOCC2)c1	7008_decoy
722	CCc1nccn1[C@@H]1CC[C@H](O)C1	1115_decoy
723	COC(=O)[C@H](Cc1ccc(O)c([N+](=O)[O-])c1)NC(=O)CO/N=C1/C=C2CC[C@@H]3[C@H]4CC[C@@H](C(C)=O)[C@@]4(C)CC[C@H]3[C@@]2(C)CC1	6177_decoy
724	NC(=O)c1c(NC(=O)/C=C\c2cn(-c3ccccc3)nc2-c2ccc[nH+]c2)sc2c1CCCC2	1074_decoy
725	CO[C@H]1CCC[C@H](Oc2ncc(N)cn2)C1	8161_decoy
726	O=S(=O)(/N=C1\C=C2N(CCO)CCO[C@]2(O)c2ccccc21)c1ccccc1	604_decoy
727	NC(=O)CCN(C(=O)COC(=O)C[N-]S(=O)(=O)c1ccc(Cl)c(Cl)c1)c1ccccc1	4262_decoy
728	O=c1cc2cccnn2cn1	3192_decoy
729	CCNS(=O)(=O)c1ccc(NC(=O)CSc2n[nH]c(N/N=C(\C)c3cccc(OC)c3)n2)cc1	632_decoy
730	CC1=C2[C@H](N=N1)NC(=O)CS[C@@H]2c1ccc2nccnc2c1	115_decoy
731	O=Cc1cnc([C@@H]2CN3CCC[C@@H]3CO2)s1	8866_decoy
732	COc1ccc([N-]S(=O)(=O)c2ccc(C(=O)O[C@@H](C(N)=O)c3ccccc3)cc2)cc1	3651_decoy
733	COC(=O)[C@@H]1[C@H](c2ccc(Br)cc2)[N-]c2nnc(C(F)(F)F)n2[C@@]1(C)O	7143_decoy
734	CCCCCOc1ccc(C(=O)NC(=S)Nc2ccc(S(=O)(=O)N=C(N)N)cc2)cc1	4526_decoy
735	COc1ccc(S(=O)(=O)NCCc2nnc3ccc(SCC(=O)Nc4ccccc4F)nn23)cc1	5174_decoy
736	COc1cc(/C=N/NC(=O)CCCCCCCC(=O)N/N=C/c2ccc(O)c(OC)c2)ccc1O	3537_decoy
737	COc1ccc(CC(=O)N2N=C(c3ccc(F)cc3)C[C@@]2(O)C(F)(F)F)cc1OC	3142_decoy
738	Cn1cc(Nc2cc(F)c(Cl)cc2[N+](=O)[O-])cn1	7439_decoy
739	Cc1c([C@H](Cl)[C@H]2CCS(=O)(=O)C2)cnn1C	7081_decoy
740	COC(=O)c1sc(N)c(C(=O)OC)c1COC(=O)CCNS(=O)(=O)c1cccs1	6053_decoy
741	O=C([O-])[C@@H]1CCCCC[N@H+]1[C@@H]1CCOC2(CCC2)C1	4357_decoy
742	CCCCCCOc1ccccc1C(=O)NC(=S)Nc1ccccc1C(=O)NCc1ccco1	4755_decoy
743	CCc1ccc(CNc2cc(C(=O)NCCNC(C)=O)cc(S(=O)(=O)Nc3ccccc3C)c2)o1	4984_decoy
744	CCN(/N=C/c1cccc(I)c1)c1nc2ncnc([O-])c2[nH]1	3561_decoy
745	Cc1cc(Br)cc(C)c1NC(=S)NC(=O)c1ccc(-c2cccc([N+](=O)[O-])c2)o1	1682_decoy
746	C[C@H]1C[S@](=O)[C@@H]2CCC(C)(C)[C@@H]2[NH2+]1	8469_decoy
747	CCN1C(=O)[C@@H]2CCCCN2C(=O)[C@@H]1C	3415_decoy
748	COC(=O)Cn1cncc(I)c1=O	7915_decoy
749	COc1ccc(OC)c([C@@H]2[C@H](C(=O)Nc3ccccc3C)[C@@](C)(O)CC(=O)[C@@H]2C(=O)Nc2ccccc2C)c1	7204_decoy
750	Cc1nc(N)nn1-c1ccccc1Br	7534_decoy
751	CS(=O)(=O)NCCN[C@@H]1CCNC1	7400_decoy
752	C=CCOc1ccccc1C(=O)NNC(=S)NC(=O)c1ccc(OC(C)C)c(Br)c1	6375_decoy
753	Cc1ccc(S(=O)(=O)/N=C(\[O-])NCCCCNC(=O)NS(=O)(=O)c2ccc(C)cc2)cc1	6772_decoy
754	CN(C)c1ccc(-c2nc([C@@H]3CCOC3)no2)cc1	6714_decoy
755	CCOc1ccccc1C(=O)Nc1ccccc1C(=O)N/N=C\c1cn(CC(N)=O)nc1-c1ccccc1	8412_decoy
756	COc1ccc(NC(=O)CCSc2n[nH]c(N/N=C/c3ccccc3O)n2)cc1	4460_decoy
757	CC(C)CC[C@](C)(O)CNC(=O)C(=O)Nc1cc(F)ccc1OC(C)C	6102_decoy
758	COc1ccc(CNC(=O)Cc2c(C)c3cc4c(C(C)(C)C)coc4cc3oc2=O)cc1	2747_decoy
759	Oc1ccc(-c2nc3cc(F)ccc3n2C2CC2)cc1	6490_decoy
760	COC(=O)[C@H](CCSC)/N=C(\[O-])[C@H]1O[C@@H](Oc2cc3oc(-c4ccccc4)cc(=O)c3c(O)c2O)[C@@H](O)[C@@H](O)[C@H]1O	6780_decoy
761	COc1ccc(OC)c(/N=C(\[O-])C2=C(C)NC(SCC(=O)Nc3ccc(C(C)=O)cc3)=C(C#N)[C@@H]2c2ccco2)c1	936_decoy
762	C[C@@H]1CCC[C@@H](n2cncc2[C@]2(C)CC[NH2+]C2)C1	5751_decoy
763	CCS(=O)(=O)N1CCC[C@H]1[C@@H]1CCCC1=O	3486_decoy
764	O=C(CSc1ncnc2nc(N3CCSCC3)sc12)NCCc1ccccc1	2023_decoy
765	FC(F)(F)C(F)(F)c1c[nH]cn1	3648_decoy
766	Cc1sc2c(c1C)C(=O)/C(=C/N(C)C)S(=O)(=O)N2C	99_decoy
767	COc1cc([N+](=O)[O-])c(S(=O)(=O)[O-])cc1NC(=O)Nc1cc(S(=O)(=O)[O-])c([N+](=O)[O-])cc1OC	6042_decoy
768	CC(=O)C1=C(C)Nc2ncnn2[C@H]1c1ccc(OCc2ccc(C(C)(C)C)cc2)cc1	7802_decoy
769	CCn1cc(/C=C2\SC(S)=NC2=O)cn1	822_decoy
770	NS(=O)(=O)c1ccc(CCNC(=O)c2ccc(S(=O)(=O)Nc3ccccc3F)cc2)cc1	2378_decoy
771	CCC[NH+](CCC)Cc1c(C(=O)N/N=C/c2ccc(N(CC)CC)cc2)nnn1-c1nonc1N	1962_decoy
772	C[C@@]12C[C@H]3C[C@@H]1[C@@H](OC2=O)[C@@H]3Cl	7560_decoy
773	C[NH+](C)[C@@H]1CCN(c2ncc(CCl)cc2Cl)C1	3235_decoy
774	CCCCOc1ccc(C(=O)C2=C([O-])C(=O)N(CC[NH+](CC)CC)[C@H]2c2ccc(OCC(N)=O)cc2)cc1C	8473_decoy
775	COc1ccc(C(=O)C2=C([O-])C(=O)N(CCCN3CCOCC3)[C@H]2c2ccc(OCC(N)=O)cc2)cc1	4945_decoy
776	CCN[C@H](C)c1nc([C@]2(C)CCCO2)no1	6679_decoy
777	Cc1cc(N(C)C[C@H](C)Br)nc(C)[nH+]1	1040_decoy
778	O=C1N/C(=C\c2ccc(OCc3ccc(F)cc3)cc2)C(=O)N1Cc1ccc(Cl)cc1	5495_decoy
779	COC(=O)C1=CO[C@H](O[C@@H]2O[C@H](CO)[C@@H](O)[C@H](O)[C@H]2O)/C(=C\C(=O)[O-])[C@@H]1CC(=O)OCCc1ccc(O)c(O)c1	6660_decoy
780	Cc1cc(C)c2oc(C(=O)Nc3nnc(C)s3)cc(=O)c2c1	2538_decoy
781	CC(C)c1n[nH]c2c1[C@H](c1ccc(O)cc1)C(C#N)=C(N)O2	8451_decoy
782	Cc1nn(Cc2ccc(Br)cc2)c(C)c1NC(=O)C(=O)[O-]	2319_decoy
783	COc1cc(/C=N/Nc2nnc(SCC(=O)Nc3cccc([N+](=O)[O-])c3)n2N)cc(OC)c1OC	5308_decoy
784	COC(=O)[C@H]1CC[N@H+]([C@H](c2cccc(Cl)c2)c2sc3nc(C)nn3c2[O-])CC1	7100_decoy
785	[O-]C1([C@H]2Cc3ccccc3[NH2+]2)CCC1	2193_decoy
786	CCCn1cnnc1-c1csc(N)n1	2744_decoy
787	Cc1cccc(O[C@@H](C)C(=O)Nc2sc3c(c2C(=O)N[C@@H]2CCS(=O)(=O)C2)CC[C@H](C)C3)c1C	3975_decoy
788	CC1=C(C#N)C(=O)N(CCc2ccccc2)C(=O)/C1=C\N/C([O-])=N/c1ccccc1Br	2843_decoy
789	CN(Cc1cncs1)[C@@H]1[C@@H]2CCO[C@@H]2C1(C)C	2721_decoy
790	Cc1nnnn1/C(=C\c1ccccc1)C(=O)OCC(=O)NN1C(=O)N[C@](C)(c2ccccc2)C1=O	3250_decoy
791	OCC/N=C1\CCCC2=c3cc(Cl)ccc3=[NH+][C@@H]21	4665_decoy
792	O=C(N/N=C/c1ccc(-n2ccnc2)cc1)c1cc(-c2ccncc2)nc2ccccc12	1639_decoy
793	CCN(CC)c1ccc([C@@H]2C(C(=O)CC(C)C)=C([O-])C(=O)N2CC[NH3+])cc1	1126_decoy
794	CC(C)[C@H](C(=O)[O-])[C@@]1(O)C[C@@H]2CC[C@H](C1)[N@@H+]2C	1434_decoy
795	C[C@H]1COCC[C@@H]1S(=O)(=O)Cl	1977_decoy
796	COCCSc1nnc(NC(=O)CSc2n[nH]c(N/N=C/c3ccc(C(=O)OC)cc3)n2)s1	6453_decoy
797	C[C@H](NC(=O)c1ccccc1Br)c1nnc(SCC(=O)NC(C)(C)C)n1C	1785_decoy
798	Cc1nn(C(C)C)c(N[C@@H]2CCC[C@H](C)C2)c1[N+](=O)[O-]	1961_decoy
799	Cn1cc(C[NH+]2CCC(c3ccncc3)CC2)cn1	1315_decoy
800	Cc1ccc(S(=O)(=O)/N=C(\[O-])NCCCCNC(=O)NS(=O)(=O)c2ccc(C)cc2)cc1	8356_decoy
801	CCc1cnc(N2CCC3(CC2)CN(C)C3=O)nc1	8758_decoy
802	CCN(CC)C(=O)[C@@H](NC(=O)c1ccc(F)cc1)C1CCN(C(=O)CC(C)(C)C)CC1	159_decoy
803	CNc1ccc2[nH]c(-c3cc(Cl)c(N)cc3OC)nc2n1	3569_decoy
804	Cc1ccc([N-]S(=O)(=O)c2ccc(NC(=O)C[C@H]([NH2+]CCCOC(C)C)C(=O)[O-])cc2)cc1	1896_decoy
805	C[C@H]([C@H]1CCCO1)N1C[C@H](C#N)CC1=O	1820_decoy
806	Nc1nonc1-n1nnc(-c2ccccc2)c1C(=O)N/N=C/c1ccc(Br)cc1OC(=O)c1ccccc1	3649_decoy
807	N=C([O-])C1=CC=CN2CCN=C12	8454_decoy
808	O=C1CCC[C@@H]1CCN1CCS(=O)(=O)CC1	1549_decoy
809	Nc1nc(CN2CCC(c3nnc4ccccn34)CC2)nc2ccccc12	6137_decoy
810	c1nc(C2CC2)cc(N2CCNCC2)n1	7160_decoy
811	C=CCOC(=O)[C@@H]1O[C@@H](OC(=O)[C@@H]2C[C@@H]3CCCC[C@@H]3N2C(=O)[C@H](C)[NH2+][C@@H](CCC)C(=O)OCC)[C@@H](O)[C@@H](O)[C@@H]1O	1275_decoy
812	COc1ccc2[nH]cc(CC[N-]/C(=N/C(=O)CSc3ncn[n-]3)Nc3nc(C)cc(C)n3)c2c1	2236_decoy
813	Nc1c[nH]cc/c1=N\S(=O)(=O)c1ccccc1Cl	1461_decoy
814	CC1(C)CC(=O)C(/C=N\CCN2CC[NH+](CC(=O)NC3Cc4ccccc4C3)CC2)=C([O-])C1	3921_decoy
815	O=C1NC(=O)[C@@H]2CC[C@@H]12	3021_decoy
816	O=C(CCCCCNc1ccc(C(F)(F)F)cc1[N+](=O)[O-])N/N=C/c1cc(Cl)ccc1O	6253_decoy
817	COc1ccc(CN(Cc2cc(OC)c(OC)cc2OC)C(=S)Nc2ccc(OC)cc2OC)cc1	6362_decoy
818	CCOC(=O)c1c(NC(=O)[C@@H]2CC(c3ccccc3O)=NO2)sc2c1CCCC2	3507_decoy
819	CC1(C)C(=O)NC(=O)N1CC[C@@H]1CCCO1	6281_decoy
820	C#CC[N-]S(=O)(=O)c1cc2c(cc1Br)NC(=O)CO2	7220_decoy
821	Cc1ccc(N2C(=O)/C(=C/c3cn(CC(=O)Nc4ccccc4)c4ccccc34)C([O-])=NC2=S)cc1	3604_decoy
822	CC[C@H]1CN[C@H](CC)CN1c1cc(OC)nc(C)n1	7369_decoy
823	O=[N+]([O-])C[C@H](O)CCl	8532_decoy
824	Cc1oc(-c2ccc(Cl)cc2Cl)[n+]([O-])c1C	6390_decoy
825	CC[C@@H]1C(=O)N[C@](C)(CC)C(=O)N1[C@@H]1CCCC[C@@H]1C	6854_decoy
826	O=C(CCSc1n[nH]c(N/N=C/c2cccc(O)c2)n1)Nc1ccc(OC(F)(F)F)cc1	5823_decoy
827	Cn1cc(S(=O)(=O)[N-]c2nc3ccccc3nc2Nc2ccc(Br)cc2F)cn1	7372_decoy
828	C=CCN1C(=O)C(C)(C)COc2ccc(NS(=O)(=O)c3cccc(OC)c3)cc21	7931_decoy
829	CC1=C2C(=O)N=C(S[C@@H]3CCOC3=O)N=C2S[C@@H]1C	2925_decoy
830	CC(C)[C@@H](CNC(=O)COc1ccc(CC(N)=O)cc1)N1CCc2ccccc2C1	3042_decoy
831	CC(C)(C)[C@H]1NC(=O)CN(C2CCC2)C1=O	5560_decoy
832	N#Cc1c(N)n[nH]c1CCCCCNC(=O)C(=O)Nc1cc(Cl)ccc1-n1cncn1	3433_decoy
833	O=S(=O)(Cc1cccc[nH+]1)c1ccccc1	6337_decoy
834	C=CCCN(C)C[C@@H](C)C(=O)[O-]	6244_decoy
835	COc1cc(NC(=O)NC[C@H]2O[C@@H](CO)[C@@H](O)[C@H]2N(C)CCN(C)C)cc(OC)c1	6567_decoy
836	CC[NH+](CC)CCCN(Cc1cc2ccc(OC)cc2[nH]c1=O)C(=S)NCCCN1CCOCC1	109_decoy
837	O=C(Cl)[C@H]1[C@@H]2C=CCC[C@@H]21	6803_decoy
838	COCCn1ncc(Br)c1[C@H](NN)c1sccc1OC	7960_decoy
839	O=NN(C(=O)NCCCl)c1nc(=O)[nH]cc1I	3852_decoy
840	Cc1cc(C(=O)CN2C(=O)C(C)(C)S2(=O)=O)c(C)s1	373_decoy
841	CCn1c(CNC(=O)c2ccc(Cl)cc2)nnc1SCC(=O)Nc1nccs1	4807_decoy
842	C[C@@H]1CSCC[N@@H+]1CC[S-]	217_decoy
843	CCOC(=O)c1c(NC(=S)NNC(=O)c2nn(C)cc2I)sc2c1CCCCCC2	412_decoy
844	CC(=O)c1c(C)[nH]c(C(=O)OCC2=NC(=O)C3=C4CC[C@H](C)C[C@H]4SC3=N2)c1C	3304_decoy
845	Cc1nn(C(C)C)c(C)c1/C=N/Nc1nc(SCC(=O)Nc2nnc(SC(C)C)s2)n[nH]1	6565_decoy
846	COc1ccc2[nH]c3c([O-])n(CCCCCC(=O)NCC(OC)OC)c(=S)nc3c2c1	8869_decoy
847	CC(=O)/C(=C\NC(=S)Nc1ccc(S(=O)(=O)/N=c2\[nH]ccs2)cc1)C(=O)Nc1ccccc1C	4683_decoy
848	NC(=O)c1c(NC(=S)NC(=O)c2ccc(-c3ccccc3[N+](=O)[O-])o2)sc2c1CCCC2	8511_decoy
849	COc1c([O-])ccc(/C=N/NC(=O)/C(=C\c2ccc(N(C)C)cc2)NC(=O)c2ccccc2)c1[N+](=O)[O-]	8870_decoy
850	COc1ccc([N-]S(=O)(=O)c2ccc3[nH]c(=O)sc3c2)cc1	8530_decoy
851	C=C[C@H]1[C@H](O[C@@H]2O[C@H](CO)[C@@H](O)[C@H](O)[C@H]2O)OC=C(C(=O)[O-])[C@H]1CCOC(=O)/C=C/c1ccc(O)c(O)c1	791_decoy
852	CCOc1ccc(NC(=O)c2ccccc2NC(=S)NC(=O)c2ccc(OCCOC)cc2)cc1	5972_decoy
853	O=C([O-])[C@H]1CC[C@H](Nc2ncc(Br)cc2[N+](=O)[O-])C1	2947_decoy
854	CCc1nc(NC(=O)c2oc3c(F)cccc3c2C)sc1C	5921_decoy
855	CCC(C)(C)C(=O)O[C@H]1C[C@@H](C)C=C2C=C[C@H](C)[C@H](CC[C@H](O)C[C@@H](O)CC(=O)OC[C@H](O)CO)[C@H]21	2949_decoy
856	C=C(CO)[C@@H]1Oc2ccc(C(C)=O)c([O-])c2[C@@H]1O[C@@H]1O[C@H](CO)[C@@H](O)[C@H](OC(=O)C[C@](C)(O)CC(=O)[O-])[C@H]1O	3934_decoy
857	CCc1nn2c(c1-c1ccc(C)c(S(=O)(=O)[N-]c3ccc(F)cc3C)c1)NC(=O)CCC2=O	6547_decoy
858	CCN1CC(C(=O)NC2=C[C@H]3N=CC=C3C=C2)=C([O-])c2ccc(C)nc21	5295_decoy
859	c1coc(CN2CC[C@H]3C[C@@H](c4ccncn4)O[C@@H]3C2)c1	4111_decoy
860	N#CC1=C(N)Nc2[nH]c(=O)[nH]c(=O)c2[C@@H]1c1ccc(Br)cc1	1365_decoy
861	Cc1ccc(NC(=O)[C@H](C)Oc2ccc(S(=O)(=O)Nc3ccc(C(=O)[O-])cc3)cc2[N+](=O)[O-])cc1	21_decoy
862	COc1ccc(CNC(=S)NC[C@@H](C2=c3ccccc3=[NH+]C2)c2cccs2)cc1	6542_decoy
863	CC(C)[C@@H](NC(=O)c1ccccc1)C(=O)NCc1nnc2c(C(F)(F)F)cc(Cl)cn12	2100_decoy
864	CCCn1cnnc1-c1csc(N)n1	1617_decoy
865	Cc1ccc(Nc2nnc(SCC(=O)N[C@@H](Cc3c[nH]c4ccccc34)C(=O)[O-])s2)cc1	541_decoy
866	C[C@H]1CN(C2CCS(=O)(=O)CC2)CCC1=O	253_decoy
867	COc1ccc([C@H]2[C@@H]3C(=C[C@H]4CC[C@@H]3N4C)C(C#N)=C(N)C2(C#N)C#N)cc1OC	180_decoy
868	Cc1nn(C)c2nc(C3CC3)cc(C(=O)N[C@H]3CCc4c(O)cccc43)c12	7212_decoy
869	CC[C@H]1NC2(CC2)C(=O)N1[C@H]1CC[C@H](C)CC1	2726_decoy
870	COc1ccc(C2=NN(c3nc(C)cs3)[C@H](c3cccc(Br)c3)C2)cc1	5687_decoy
871	CNC(=O)c1ccc(NC(=O)[C@@H](C)NS(=O)(=O)c2ccccc2C(F)(F)F)cc1	3265_decoy
872	CS(=O)(=O)O[C@H]1C[C@@H]2C=C[C@H]3CC4(OCCO4)[C@H]1[C@H]23	2793_decoy
873	C[C@H]1CO[C@@H](CBr)C[N@@H+]1[C@@H]1CCOC1	4215_decoy
874	CC(=O)Nc1ccc(CCNC(=O)c2nn(-c3ccccc3C)c3c2CCC3)cc1	2620_decoy
875	Brc1c[nH]nc1-c1nc(-c2cccs2)no1	6523_decoy
876	Fc1ccc(C=NNc2ncnc3sc4c(c23)CCCC4)cc1	8300_decoy
877	CCCCOc1cccc(C(=O)C2=C(O)C(=O)N(CCCn3cc[nH+]c3)[C@@H]2c2ccc(O)c(OCC)c2)c1	2507_decoy
878	CC1CCC(Nc2nccn3nc(C(C)C)cc23)CC1	372_decoy
879	Cc1cc(C)n(-c2cc(NC(=O)c3ccc4[nH]ccc4c3)ncn2)n1	41_decoy
880	CC1(C)[C@@H](Br)C[C@H]1Oc1c(Br)cc(Cl)cc1[N+](=O)[O-]	3067_decoy
881	O=C(Cn1nc(-c2ccc(F)cc2)ccc1=O)NCCC1=CCCCC1	1057_decoy
882	O=S1(=O)CC[NH+](CC2(CO)CCCC2)CC1	5662_decoy
883	O=C(COc1ccc(/C=N/NC(=O)CC(=O)NCc2ccc[nH+]c2)cc1)NCCc1ccccc1	1692_decoy
884	CCCCCCOc1ccccc1C(=O)NC(=S)Nc1ccc(C(=O)NCc2ccco2)cc1	3379_decoy
885	Cc1cc(C)nc(N/C(=N/C(=S)NCCCN2CCOCC2)NCCc2ccc(Cl)cc2)n1	7436_decoy
886	COCCOc1ccc(Br)cc1C(=O)NC(=S)Nc1ccc(C(=O)N(C)C)cc1	8899_decoy
887	CCOc1cc([C@@H]2C(C#N)=C([NH3+])O[C@@H]3N=NC(C)=C32)cc(Br)c1OCc1ccc(C)cc1	2641_decoy
888	COc1ccc(/C=N/Nc2n[nH]c(SCC(=O)Nc3nnc(SCC(N)=O)s3)n2)cc1	6173_decoy
889	Cc1csc(CC(=O)NNC(=O)C[NH+](C)CC(=O)Nc2ccc(OC(F)(F)F)cc2)n1	999_decoy
890	Cc1csc(CN2CCC(=O)N3CCCC[C@H]3C2=O)n1	7531_decoy
891	Nc1ccc(Cl)cc1S[C@@H]1CCOC1=O	1240_decoy
892	N/C(=N/O)c1cc2c(nc1-n1cc(I)cn1)CCC2	2335_decoy
893	CCCCSc1nnc(/N=C(\[O-])CSc2n[nH]c(N/N=C/c3c(C)nn(C(C)C)c3C)n2)s1	438_decoy
894	O=C(NCCCN1CCOCC1)NC[C@H]1CCC[C@H](CNC(=O)NCCC[NH+]2CCOCC2)C1	4354_decoy
895	N#C[C@H]1CCCCC[C@H]1N[C@@H]1CCN2CCC[C@H]12	5782_decoy
896	Cc1ccc([C@@H]2c3c(-c4ccccc4[O-])n[nH]c3C(=O)N2Cc2ccncc2)cc1	945_decoy
897	C[C@H]1C(=O)NC(C)(C)C(=O)N1[C@@H](C)[C@@H]1CCCO1	3245_decoy
898	Cc1nc([C@@]2(N)CCSC2)sc1C	8836_decoy
899	CCN(CC)c1ccc(/C=N/Nc2nnc(SCC(=O)Nc3cc(C)ccc3C)n2N)cc1	8576_decoy
900	Cc1nn(C)c(C(=O)N/N=C/c2c(F)cccc2Cl)c1Cl	213_decoy
901	COc1ccccc1N1C(=O)c2ccccc2N[C@@H]1c1ccc(C)o1	5438_decoy
902	CCOc1cc(C[NH2+]CCc2ccc(S(N)(=O)=O)cc2)ccc1OCc1ccc(C)cc1	2442_decoy
903	COc1ccc(CC(=O)N[C@H](NC(=N\C#N)/[NH+]=c2\cccc3[n-]cccc2-3)C(C)(C)C)cc1OC	5263_decoy
904	COCCOC(=O)C1=C(N)Oc2c(oc(CO)cc2=O)[C@H]1c1ccc(Br)cc1	775_decoy
905	CC[NH+](CC)CCNC(=O)C(=O)N[C@@H](C)[C@@H](c1cccs1)N1CC[NH+](CC)CC1	7391_decoy
906	Cn1cc(Cn2cc(Br)c(N)n2)cn1	5696_decoy
907	COCCn1c(C)c(CN2CCC[C@@H]2c2cccc(Nc3ncccn3)n2)c2ccccc21	7738_decoy
908	O=C(CCCCCN1C(=O)/C(=C/c2ccc(O)cc2[O-])SC1=S)Nc1ccc([N+](=O)[O-])cc1	2561_decoy
909	O=C(NCc1nc(Cc2cccs2)no1)c1cccc2ccnn12	8691_decoy
910	CCN(CC)CCOc1ccc(CNS(=O)(=O)c2cccc(C(C)=O)c2)cc1	7336_decoy
911	COCCC(=O)Nc1c(C(=O)OC)n(CCc2c[nH]c3ccccc23)c2[nH+]cc(N[C@H](C)CCO)cc12	3239_decoy
912	Cc1nn(-c2ccccc2)cc1CCCNC(=O)CCc1c(C)nc2c(C(N)=O)cnn2c1C	5423_decoy
913	O=C(/C=C/c1ccc([N+](=O)[O-])cc1)NC(=S)NNC(=O)CCCOc1ccc(Cl)cc1Cl	2074_decoy
914	CCc1ccc(OC[C@H](O)Cn2c(N/N=C3\C([O-])=Nc4ccccc43)nc3c2c(=O)[nH]c(=O)n3C)cc1	4020_decoy
915	CCCCNC(=O)[C@@H](c1cc([N+](=O)[O-])ccc1Cl)N(Cc1ccc(C)o1)C(=O)c1cccc(O)c1[O-]	4486_decoy
916	C[C@H](CC#N)N1CC[C@H]([NH+]2CCCCC2)C1	3331_decoy
917	Cc1cc(N(C)C)ccc1NC(=O)C(=O)NCCCC[NH+](C)c1ccccc1	5578_decoy
918	CC[C@H](C)[C@H](NC(=O)CNC(=O)CCc1c(C)c2cc3c(C(C)(C)C)coc3c(C)c2oc1=O)C(=O)[O-]	7269_decoy
919	CCCCOc1ccc(C(=O)C2=C([O-])C(=O)N(CCN(CC)CC)[C@@H]2c2ccc(O)c(OCC)c2)cc1C	4835_decoy
920	COC[C@@H](C)n1c(C)nnc1[S-]	8858_decoy
921	C=CCOc1ccc([C@@H]2C(C(=O)c3ccc(OCCC)cc3C)=C([O-])C(=O)N2CC[NH+](CC)CC)cc1OC	2287_decoy
922	CCCNC(=O)c1cccc(NC(=S)NC(=O)c2ccc(OCC)c(Br)c2)c1	3326_decoy
923	CC(C)Cn1c(CCC(N)=O)nnc1S[C@@H](C)/C([O-])=N/c1nc(-c2ccc(F)c(F)c2)cs1	7575_decoy
924	CCOCCCNC(=O)c1ccccc1NC(=O)[C@@H]1CC(=O)N(c2ccc(Cl)cc2)C1	1779_decoy
925	C[C@H](CO)NC[C@@H](O)CN1CCOCC1	6824_decoy
926	Cc1cc2c(c(=O)n1Cc1ccco1)[C@@H](c1ccccc1Cl)C(C#N)=C(N)O2	6223_decoy
927	Cc1cccc([N-]S(=O)(=O)c2cc(C(=O)Nc3cnc4c(cnn4C(C)C)c3)ccc2C)c1	1174_decoy
928	Cc1nn(C)c(C)c1C(=O)C(F)F	1552_decoy
929	CN(Cc1cccc[nH+]1)c1ncnc2ccsc12	837_decoy
930	Cn1ncc2c(Cl)nc(CSC3COC3)nc21	5262_decoy
931	CCOC(=O)[C@H]1OCCC(=O)C1=S	198_decoy
932	CCOc1ccc(Br)cc1[C@@H]1C(C#N)=C(N)O[C@@H]2N=NC(C)=C21	313_decoy
933	CCCC1=NN2C(=N)/C(=C\c3ccccc3OCc3ccccc3Cl)C(=O)N=C2S1	4668_decoy
934	O=C(NCC[NH+]1CCS(=O)(=O)CC1)C1CCN(S(=O)(=O)c2cccs2)CC1	3555_decoy
935	CCOc1cc(/C=N/NC(=O)Cc2nnc(N)s2)cc(Br)c1OCCOc1ccccc1	4535_decoy
936	Brc1cnc(Sc2ccncc2)nc1	5168_decoy
937	CC(C)Cc1nc(CS(C)(=O)=O)n(-c2ccccn2)n1	243_decoy
938	COc1ccccc1NC(=S)/N=C(\NCCSCc1nc[nH]c1C)Nc1nc(C)cc(C)n1	2399_decoy
939	Cn1cc(Br)c(=O)n(C)c1=O	7399_decoy
940	CCNS(=O)(=O)c1ccc(NC(=O)CSc2nnc(N/N=C/c3ccc(C)cc3)n2N)cc1	3208_decoy
941	O=c1ccc(CCl)n[nH]1	8680_decoy
942	Cc1nc[nH]c1CN1CCc2nc[nH]c2[C@@H]1c1cc2c(cc1Cl)OCO2	5230_decoy
943	C=CCNC(=O)NC(=O)COC(=O)c1cccnc1SCC(=O)Nc1ccccc1OC(F)F	7875_decoy
944	Cc1ccc(S(=O)(=O)NCC(=O)NCC(=O)NNC(=O)c2csc(N3CCOCC3)n2)cc1	1060_decoy
945	Cc1ccc2cc(C#N)c(NCCNS(=O)(=O)c3ccccc3F)nc2c1C	3356_decoy
946	CC(C)n1cc(/C=N/Nc2nnc(SCCC(=O)Nc3ccc(OC(F)(F)F)cc3)n2N)cn1	4092_decoy
947	CCc1ccc(CCOc2ccc(C[C@H]3SC(=O)N([C@@H]4O[C@H](C(=O)[O-])[C@@H](O)[C@H](O)[C@H]4O)C3=O)cc2)[nH+]c1	6272_decoy
948	COCCNC(=O)c1ccc2c(c1)N[C@H](SCC(=O)N[C@H]1C=C(C)N=N1)N(Cc1ccco1)C2=O	151_decoy
949	CC[C@@](C)(CNC(=O)c1cc(NC(=O)c2cc(OC)cc(OC)c2)ccc1[O-])N1CCOCC1	669_decoy
950	CCCCCC[C@]1(C)NC(=O)N(Cc2nc(N)nc(Nc3ccccc3C)n2)C1=O	5642_decoy
951	CCOC(=O)C1=C(N)N2C(=O)[C@H](CC(=O)[O-])SC2=C(C#N)[C@@H]1c1cc(OC)c(OC)c(OC)c1	5290_decoy
952	C/C=C/C(=O)OC[C@@H]1O[C@@H](Oc2cc(O)c3c(=O)cc(-c4ccc(O)c(OC)c4)oc3c2)[C@@H](O)[C@@H](O)[C@@H]1O	3270_decoy
953	Cc1cc(Cl)c(S(N)(=O)=O)cc1S(N)(=O)=O	5930_decoy
954	O[C@@H](c1cccnc1)[C@@H]1COc2ccccc2O1	8809_decoy
955	O=C1[C@@H]2CC=C(Cl)C[C@H]2C(=O)N1Cc1ccco1	1888_decoy
956	CCNC(=S)N(CCCN1CCOCC1)Cc1cc2cc3c(cc2[nH]c1=O)OCCO3	194_decoy
957	C1CC1[NH2+]C1CNC1	3659_decoy
958	Cc1c(CN)cnn1[O-]	42_decoy
959	C[C@@H]1CC(Nc2cccnc2-n2cncn2)C[C@@H](C)C1	3225_decoy
960	CCn1c(SCC(=O)N/N=C\c2ccc(Br)s2)nnc1-c1ccccc1	1059_decoy
961	Cn1cc(N[C@@H]2CC[C@H]3CCCC[C@@H]3C2)ccc1=O	6198_decoy
962	CC[NH+](CC)c1ccc(/C=N/Nc2nc(SCC(=O)NCc3ccc(OC)c(OC)c3)n[nH]2)c(O)c1	5763_decoy
963	CC(C)n1cc(/C=N/Nc2nnc(SCCC(=O)Nc3sc4c(c3C#N)CCCC4)n2N)cn1	515_decoy
964	COC(=O)c1ccc(/C=N/Nc2nnc(SCCC(=O)Nc3ccccc3)n2N)cc1	4696_decoy
965	O=C([O-])CSc1nc2c[nH+]ccc2n1C[C@H]1CCC(=O)N1	7889_decoy
966	CCC[C@@H]1C(=O)NCC(=O)N1CC	2263_decoy
967	C[C@@]12CC=CC[C@@]1(C)N(S(C)(=O)=O)C2	4881_decoy
968	COc1ccc(/C=N/Nc2nc(SCC(=O)Nc3nnc(SCc4ccccc4)s3)n[nH]2)cc1	1314_decoy
969	COc1cnn(CCN(C)C)c1[C@H](NN)c1sccc1Br	7589_decoy
970	Cc1ccccc1-n1cc(/C([O-])=N/N2C(=O)N[C@](C)(c3ccccc3)C2=O)cn1	4735_decoy
971	COCCCOc1ccnc(Cn2c([S@@](=O)Cc3[nH+]ccc(OCCCOC)c3C)nc3ccccc32)c1C	7452_decoy
972	CCSC(=N)N(C)C	8546_decoy
973	COc1ccc(CNC(=O)Cn2c(=O)n(CCCCC(=O)NCc3ccco3)c(=O)c3ccccc32)cc1	8128_decoy
974	C[C@@H]1Cc2[nH]nc(N3CCNCC3)c2[C@@H](C)C1	1345_decoy
975	CN(C)CCS[C@H]1CC[NH2+]C1	7997_decoy
976	COc1ccc(CCNC(=O)c2ccc(C[S@](=O)c3ccccc3C)o2)c(OC)c1OC	6557_decoy
977	CCN[C@H](C)c1nc([C@]2(C)CCCO2)no1	5486_decoy
978	NS(=O)(=O)c1ccc(NC(=O)CNCCCNc2ccc(C(F)(F)F)cc2[N+](=O)[O-])cc1	1710_decoy
979	CS(=O)(=O)[C@@H](NC=O)C(Cl)(Cl)Cl	4325_decoy
980	O=c1[nH]c2c([O-])ccc(CC[NH2+]CCS(=O)(=O)CCCOCCc3ccccc3)c2s1	1184_decoy
981	CCn1c([O-])c2ccc(C(=O)NCc3ccc(C#N)cc3)cc2nc1=S	2192_decoy
982	CCNC/C([O-])=N/n1cccc1	889_decoy
983	CC(C)CCOc1ccc([C@]2(C)NC(=O)N(CC(=O)Nc3sc4c(c3C(N)=O)CCC4)C2=O)cc1	2261_decoy
984	CCOc1cc([C@@H]2C(C(=O)c3ccc4c(c3)C[C@@H](C)O4)=C(O)C(=O)N2CCC[NH+](CC)CC)ccc1OCCC(C)C	5297_decoy
985	CN[C@@H]1C[C@@H](C)C[C@@H](C)[C@@H]1N1C[C@H](C)O[C@H](C)C1	3841_decoy
986	C=CCNC(=O)c1ccccc1NC(=S)NC(=O)c1cc(Br)ccc1OCCOC	6773_decoy
987	Cc1noc(C)c1-c1cc(N2CCCCC2)ncn1	872_decoy
988	COc1ccc(-n2ccn3c(CCC(=O)NCCc4ccc(S(N)(=O)=O)cc4)nnc3c2=O)cc1	4466_decoy
989	COc1ccc(OC)c2c1C[C@@H](C)N[C@H]2C	3288_decoy
990	COC(=O)[C@H]1[C@H]2C[C@@H]3c4[nH]c5cc(OC)ccc5c4CC[N@@H+]3C[C@H]2C[C@H](OC(=O)c2cc(OC)c(OC)c(OC)c2)[C@@H]1OC	7590_decoy
991	CCC[C@@]1(O)CS[C@H](C)C1	2959_decoy
992	NC(=O)c1ccsc1NC(=O)COC(=O)c1ccccc1[N-]S(=O)(=O)c1cccs1	8908_decoy
993	CCCOc1ccc(C(=O)NC(=S)NNC(=O)c2ccc(OCCC(C)C)cc2)cc1Br	8124_decoy
994	Cc1ccc(Cn2c(SCC(=O)Nc3nn(-c4ccccc4)nc3C(N)=O)nc3c2c(=O)n(C)c(=O)n3C)cc1	2622_decoy
995	CCCN(CCc1ccc(NC(=S)Nc2ccc(-c3c4ccc(=O)cc-4oc4cc(O)ccc34)c(C(=O)[O-])c2)cc1)[C@@H]1CCc2c(O)cccc2C1	5962_decoy
996	CN(Cc1cccnc1)C1CCC2(CC1)OCCO2	8378_decoy
997	COc1cc([C@H]2c3c(cc(OC)c(O)c3OC)C[C@@H](CO)[C@@H]2CO[C@@H]2O[C@H](CO)[C@@H](O)[C@H](O)[C@H]2O)cc(OC)c1O	4901_decoy
998	Cc1ccc2cc(CN(CCCN3CCOCC3)C(=S)NCCC[NH+]3CCOCC3)c(=O)[nH]c2c1C	1198_decoy
999	COC(=O)c1sc(NC(=O)c2ccc(S(=O)(=O)N3CCC(C)CC3)cc2)c(C(N)=O)c1C	6314_decoy
1000	COC(=O)N[C@H]1[C@H](OC(C)=O)[C@@H](OC(C)=O)[C@H](COC(C)=O)O[C@@H]1n1ccc(NC(C)=O)nc1=O	7517_decoy
1001	CC(C)(C)OC(=O)C(C[C@H](N)C(=O)[O-])(SSCC[C@@H](N)C(=O)[O-])C(=O)OC(C)(C)C	5226_decoy
1002	CCCCCCCCCCCC(=O)O[C@@H]1[C@@H](O)[C@H](O)[C@@H](CO)O[C@@H]1O[C@@]1(CO)O[C@H](CO)[C@@H](O)[C@@H]1O	4693_decoy
1003	COc1ccc(CSc2nnc(N/N=C/c3ccccc3OCc3ccc(Cl)cc3)n2N)cc1	4328_decoy
1004	CCCCN(C(=O)CSc1nccn1-c1ccc(C)cc1C)c1c(N)n(CCC)c(=O)[nH]c1=O	8596_decoy
1005	COc1ccc([C@H]2SCC(=O)N2C2CC2)cc1	2355_decoy
1006	CC1=C2[C@H](N=N1)Nc1[nH]c(=O)[nH]c(=O)c1[C@H]2c1ccc(O)c(Cl)c1	4171_decoy
1007	OCC/N=C1\CCCC2=c3cc(Cl)ccc3=[NH+][C@@H]21	7644_decoy
1008	CN1C(=O)/C(=C\c2ccc[nH]2)S/C1=N\c1nccs1	5886_decoy
1009	CCCCCN(C(=O)CCc1cc(OC)c(OC)c(OC)c1)c1c(N)n(CCCC)c(=O)[nH]c1=O	8226_decoy
1010	CC1(C)OC[C@@H](/C=C\CO)O1	8138_decoy
1011	O=C1CC[C@@H](Nc2ccc([N+](=O)[O-])cc2I)C(=O)N1	2370_decoy
1012	CS(=O)(=O)[N-]c1nc2ccc(C(=O)Nc3ccc4c(c3)OCO4)cc2s1	2112_decoy
1013	CCOC(=O)c1ccc(NC(=O)C2=C(C)NC(SCC(N)=O)=C(C#N)[C@H]2c2ccco2)cc1	3819_decoy
1014	O=C1CCCc2nc(C3CC3)ncc21	6888_decoy
1015	CC(C)(C)c1cc(NC(=O)CNC(=O)[C@@H]2c3ccccc3C(=O)N2C2CC2)[nH]n1	5229_decoy
1016	CC(C)CSc1nnc(/N=C(\[O-])CSc2n[nH]c(N/N=C/c3cccc(O)c3)n2)s1	3682_decoy
1017	CCCCCOc1ccc([C@H]2C(C(=O)c3ccc4c(c3)OCCO4)=C(O)C(=O)N2CC[NH+](CC)CC)cc1OCC	8497_decoy
1018	CC(C)n1ncc2c(-c3ccsc3)c3sc(=O)[nH]c3nc21	6098_decoy
1019	CCCCn1c(COC(=O)c2cccc(S(=O)(=O)N(C)C)c2)nc2cc(S(N)(=O)=O)ccc21	7495_decoy
1020	N#CCOc1ccc(NC=O)cc1	6930_decoy
1021	Cc1ccc(-c2nc(C(=O)NC(C)C)c3n2CCCCC3)cc1	3137_decoy
1022	COC(=O)[C@@]1(O)C[C@@H](OC(C)=O)[C@@H](NC(C)=O)[C@@H]([C@H](OC(C)=O)[C@@H](COC(C)=O)OC(C)=O)O1	6945_decoy
1023	CCOc1cc(/C=C(/C#N)C(=O)N[C@@H](C)c2ccccc2)cc(Br)c1OCC	1810_decoy
1024	CN[C@@H](Cc1c(C)nn(C)c1Cl)c1cnsn1	1205_decoy
1025	C[C@@H]1CN(C[C@H]2COC(C)(C)O2)C[C@@H](C)O1	2166_decoy
1026	COC(=O)c1ccccc1NC(=O)CSc1n[nH]c(N/N=C/c2cc(OC)ccc2[O-])n1	5127_decoy
1027	O=C(CSc1n[nH]c(N/N=C/c2cc(Br)ccc2O)n1)NCc1ccc(F)cc1	1340_decoy
1028	O=C(COC(=O)c1c2c(nc3ccccc13)/C(=C/c1ccc(O)cc1)CC2)NC[C@@H]1CCCO1	2501_decoy
1029	O=C1CCCc2c1ccn2CCc1nc[nH]n1	5507_decoy
1030	N#Cc1ccc(N2CCN(CC3CC3)CC2)cc1	4205_decoy
1031	CCCCOc1ccc(Nc2ncnc(Nc3cc(C(=O)OC)cc(C(=O)OC)c3)c2N)cc1	1360_decoy
1032	COc1cc(NC(=S)/N=C(\NCc2ccccc2Cl)Nc2nc(C)cc(C)n2)cc(OC)c1OC	5887_decoy
1033	O=C(NCc1ccc(-n2ccnc2)c(F)c1)c1ccc([N+](=O)[O-])cc1	2716_decoy
1034	Cc1[nH]nc2c1[C@@]1(C(=O)N(C)c3ccc(Br)cc31)C(C#N)=C(N)O2	975_decoy
1035	COCCN(Cc1nc2sc(C(=O)OC)c(C)c2c(=O)[nH]1)C[C@@H](O)COc1ccccc1C	6317_decoy
1036	COc1cccc([C@H]2C[C@@H](C(F)(F)F)N3NC(/C([O-])=N/c4sc5c(c4C#N)CCCC5)=CC3=N2)c1	8590_decoy
1037	CCc1csc(N2CCO[C@@H](C#N)C2)n1	8353_decoy
1038	COC(=O)[C@@H](/C(=N/NC(=O)c1ccncc1)C1=NS(=O)(=O)c2cc(S(N)(=O)=O)c(Cl)cc2[N-]1)c1nc2cc(C)c(C)cc2[nH]c1=O	7804_decoy
1039	COc1cc([N+](=O)[O-])c(S(=O)(=O)[O-])cc1NC(=O)Nc1cc(S(=O)(=O)[O-])c([N+](=O)[O-])cc1OC	5182_decoy
1040	CCN(CC)c1ccc(/C=N/NC(=O)c2nnn(-c3nonc3N)c2CSC2=NCCS2)c(O)c1	2340_decoy
1041	Cc1cc([C@H](Cl)C2CCC2)c(C)cc1Br	841_decoy
1042	CC(=O)Nc1cccc(NC(=O)CCSc2nnc(N/N=C/c3ccc(Br)cc3)[n-]2)c1	4258_decoy
1043	CCc1cc(NC)nc([C@@H]2CN(C(C)C)CCO2)n1	6651_decoy
1044	CC[C@H]1C(=O)N2CCC[C@H]2C(=O)N1[C@@H](C)[C@@H]1CCCO1	1745_decoy
1045	CCOc1ccc(Nc2nc(NC[C@H](c3ccccc3OC)N(C)C)nc(N)c2[N+](=O)[O-])cc1	3743_decoy
1046	c1nc2ncn3c(c-2n1)SCCC3	130_decoy
1047	COc1ccc(-c2nc([C@H]3CCOC3)no2)cc1C	1708_decoy
1048	O=C(COC(=O)c1c2c(nc3ccccc13)/C(=C/c1ccc(O)cc1)CC2)NC[C@@H]1CCCO1	466_decoy
1049	Cc1ccc(C(C)C)c(OCc2nn3c(C45CC6CC(CC(C6)C4)C5)nnc3s2)c1	5660_decoy
1050	O=C(N[C@@H]1C[C@H]1c1ccccc1)c1coc(COc2ccc3c(c2)OCO3)n1	3729_decoy
1051	Cc1ccc(S(=O)(=O)NC[C@H](c2ccccc2Cl)N2CCOCC2)cc1[N+](=O)[O-]	7337_decoy
1052	CC(C)Sc1nnc(/N=C(\[O-])CSc2n[nH]c(N/N=C/c3ccc(F)cc3)n2)s1	2334_decoy
1053	N/C(CCN(Cc1ccco1)S(=O)(=O)c1cccc2nsnc12)=N\OC(=O)Nc1ccc(Cl)cc1	6695_decoy
1054	O=C(CCCCCN1C(=O)/C(=C\c2cccs2)SC1=S)NNC(=O)c1cccc([N+](=O)[O-])c1	584_decoy
1055	Cc1nc(C)c(C(=O)C2=C([O-])C(=O)N(CCC[NH+](C)C)[C@@H]2c2cc(C)c(O)c(C)c2)s1	1041_decoy
1056	CCOc1cc([C@@H]2C3=C(CCCC3=O)N=C3[NH+]=CNN32)cc(Br)c1OCC	8123_decoy
1057	CNc1nc(-c2ccccc2)c(C)cc1C#N	5510_decoy
1058	C/[N+]([O-])=C1\C(=O)[C@@]2(C)CC[C@@H]1C2(C)C	919_decoy
1059	C[C@@H]1COCN1	3494_decoy
1060	Cc1nc(Cc2ccncc2)nc(N)c1F	6518_decoy
1061	CN1CCN(C2(C#N)CCN(C)CC2)CC1	5043_decoy
1062	CCOC(=O)[C@@H](C)Sc1nc2c(c(=O)[nH]c(=O)n2C)n1C[C@H](O)COc1ccc(Br)cc1	1101_decoy
1063	Cc1cc([C@@H](Cl)c2ccc3[nH]c(=O)oc3c2)sc1C	2519_decoy
1064	O=C(Nc1cc(C(F)(F)F)ccc1-n1cccc1)c1ccc(-n2cnnn2)cc1	8183_decoy
1065	CCOc1cc([C@@H]2SCC(=O)Nc3c2c(C)nn3-c2ccc(C)cc2)ccc1OCC(N)=O	8405_decoy
1066	C=c1[nH]/c(=C/c2ccc(CNC(=O)C(=O)Nc3ccc(C)c(C)c3)o2)c([O-])c1C(=O)OCC	5630_decoy
1067	C[C@H]1CC[C@@H](N2CC(=O)N[C@H](C)C2=O)[C@@H]1C	7906_decoy
1068	COc1cccc(-n2ncc(C)c2N)c1	1673_decoy
1069	C[C@H](NC(=O)CSc1nnc(-c2cccs2)n1CC(=O)[O-])c1ccc(Br)cc1	1090_decoy
1070	COC(=O)c1[nH]c(C)c(C(=O)C2=C([O-])C(=O)N(CCC[NH+]3CCOCC3)[C@@H]2c2cc(OC)c(OC)c(OC)c2)c1C	1336_decoy
1071	O=S(=O)(c1ccc(Cl)cc1)c1nc(-c2cccs2)oc1NCc1ccccc1	7454_decoy
1072	Cc1cc(C)nc(SCc2ccc(C(=O)NNC(=O)CN3C(=O)CSc4ccccc43)cc2)n1	8784_decoy
1073	COc1cc([C@@H]2[C@H]3C(=O)CC(C)(C)C=C3N=C3N=C(SC)[N-]N32)ccc1O	8125_decoy
1074	CC1(C)[C@@H](C=O)[C@@H]1C(=O)O	10_decoy
1075	C#CCN1CCC(=O)N[C@@](C)(CC)C1=O	2290_decoy
1076	COc1cc(C=O)ccc1OC[C@H](O)CN(Cc1ccco1)Cc1cccs1	8290_decoy
1077	CCOc1cc(/C=N/NC(=O)CNC(=O)c2cc(OC)c(OC)c(OC)c2)ccc1OC(=O)c1ccccc1	1055_decoy
1078	CCOc1cc([C@@H]2C(C(=O)c3ccc4c(c3)OCCO4)=C(O)C(=O)N2CC[NH+]2CCOCC2)ccc1OCCC(C)C	2073_decoy
1079	N#C[C@H]1C=C[NH+]=C1N	3545_decoy
1080	CC[C@@H](C#N)S(=O)(=O)N1CC(C)(O)C1	7303_decoy
1081	COc1cc([C@@H](C(=O)NC(C)(C)C)N(Cc2ccco2)C(=O)c2cc([N+](=O)[O-])ccc2[O-])ccc1O	1321_decoy
1082	CCN(CC)S(=O)(=O)c1cc(C(=O)O[C@H](C)C(=O)Nc2sccc2C(N)=O)ccc1OC	5052_decoy
1083	O=C(Oc1ccc2c(c1)O/C(=C\c1cccc(Cl)c1Cl)C2=O)c1cccs1	2141_decoy
1084	CCOc1cc(CNc2cnc3c(c2)c(NC(=O)[C@H]2CCOC2)c(C(=O)OC)n3CC)ccc1OC	3501_decoy
1085	CCOC(=O)c1ccc(NC(=O)C2=C(C)NC(SCC(N)=O)=C(C#N)[C@H]2c2ccco2)cc1	6927_decoy
1086	COc1ccc(OC)c(NC(=O)C(=O)N/N=C/c2ccc(OCC(=O)Nc3cccc(Cl)c3)cc2)c1	2401_decoy
1087	COc1ccc(/C=N/Nc2nc(SC/C([O-])=N/c3nnc(C)s3)n[nH]2)cc1OC	7035_decoy
1088	C=CCn1c(S[C@@H](C)C(=O)NC(=O)NCC)nc2cc(-c3ccccc3)sc2c1=O	2069_decoy
1089	NS(=O)(=O)c1ccc(-n2ncc3ccccc3c2=O)cc1	4522_decoy
1090	C#C[C@@H](N)C1(N2CCCCC2)CCCC1	3939_decoy
1091	CC1=CC(=O)CC(C)(C)[C@@H]1CC[C@H](C)O[C@H]1O[C@@H](COC(=O)c2cc(O)c(O)c(O)c2)[C@@H](O)[C@@H](O)[C@H]1O	5847_decoy
1092	CCOc1ccc(-c2cc(C(=O)NCCc3ccc(S(N)(=O)=O)cc3)n[nH]2)cc1	647_decoy
1093	CC1(C)[C@H]2CC[C@]1(C)C(=O)N(CCCC(=O)Nc1sc3c(c1C(N)=O)CCCC3)C2=O	2066_decoy
1094	COC(=O)c1sc(N2C(=O)C(O)=C(C(=O)c3sc(C)nc3C)[C@@H]2c2cccc(O)c2)nc1C	2732_decoy
1095	CN[C@@H](C)c1nc([C@@]2(C)CCCCO2)no1	2769_decoy
1096	CC[C@@H]1[C@H]2C[NH2+]C[C@@H]2CN1S(=O)(=O)CC#N	6153_decoy
1097	Cn1cccc1[C@H](CNC(=O)C(=O)NCCN1CCOCC1)[N@@H+]1CCc2ccccc2C1	7200_decoy
1098	CSc1ccc(Cl)c(C(=O)NC(=S)Nc2cc([N+](=O)[O-])ccc2C)c1	3188_decoy
1099	Cc1nnc(N2CCCC[C@@H]2C=O)s1	6094_decoy
1100	CC(C)c1cn2c(n1)CNCC2	8392_decoy
1101	CCOc1ccccc1[C@@H]1c2c(nc(N3CCC(Cc4ccccc4)CC3)[nH]c2=O)NC(=O)[C@@H]1C#N	1075_decoy
1102	CS(=O)(=O)N1CCC2(CC1)OCCS2	6885_decoy
1103	NC1(c2cnc3ccsc3c2)CC1	6391_decoy
1104	C=CCSc1nnc(NC(=O)CSc2nnc(-c3cc([N+](=O)[O-])cc([N+](=O)[O-])c3)n2N)s1	7476_decoy
1105	CC[C@H]1C[S@@](=O)C[C@H](C2(C)CC2)[NH2+]1	8612_decoy
1106	CC(=O)OC[C@H](OC(C)=O)[C@@H](OC(C)=O)[C@H](OC(C)=O)[C@H](OC(C)=O)[C@@H]1[NH2+][C@H](C(=O)[O-])C(C)(C)S1	3393_decoy
1107	C1CCC(c2n[nH]c([C@@H]3C[C@H]4CC[C@@H]3C4)n2)CC1	4260_decoy
1108	Cn1ncnc1C[C@@H](N)[C@H]1CCC[C@H](C(F)(F)F)C1	3102_decoy
1109	Nc1nonc1-n1nnc(C(=O)N/N=C/c2ccc(OCc3cccc(Cl)c3)cc2)c1CSC1=[NH+]CCS1	8491_decoy
1110	CS(=O)(=O)N1C[C@H]2CCCN(Cc3ccoc3)[C@H]2C1	1471_decoy
1111	CCN(CC)c1ccc(NC(=O)CSc2nnc(N/N=C/c3ccc([NH+](CC)CC)cc3O)[nH]2)cc1	5850_decoy
1112	CN1CCN(C)[C@H](CN2CCN3CCCC[C@@H]3C2)C1	2406_decoy
1113	Cc1ccc(S(=O)(=O)[N-]c2ccc(N3CCC[C@@H](C[NH+]4CCCC4)C3)c(C(=O)[O-])c2)c(C)c1	7823_decoy
1114	C[C@@H]1CN(/C=C\C(=O)[O-])CC(C)(C)O1	6175_decoy
1115	Nc1ccc(C(=O)OCCCCCCCCCCCCOC(=O)c2ccc(N)cc2)cc1	8244_decoy
1116	O=Cc1cncn1[C@H]1CCN2CCC[C@H]12	5203_decoy
1117	COCCOC(=O)CCC(=O)NC(=S)Nc1ccc(S(=O)(=O)Nc2cc(C)cc(C)c2)cc1	923_decoy
1118	CCOc1ccc2[nH]c([C@H]3Cc4ccccc4O3)nc2n1	7154_decoy
1119	C=CCn1c(CNc2ccc(Cl)cc2)nnc1SCC(=O)N/N=C/c1ccccc1OCc1ccc(Br)cc1	2022_decoy
1120	Cc1csc(Nc2nc3c(cc2C#N)CCC3)n1	3478_decoy
1121	CCCCN(C(=O)COC(=O)COc1c(C)cc(C)cc1C)c1c(N)n(CCC)c(=O)[nH]c1=O	928_decoy
1122	COc1cc(NC(=S)/N=C(\NCCc2c[nH]cn2)Nc2nc(C)cc(C)n2)c(OC)cc1Cl	1426_decoy
1123	CC[C@@]1([C@@H]2O[C@@H]([C@H]3O[C@](O)(CO)[C@H](C)C[C@@H]3C)C[C@@H]2C)CC[C@H]([C@]2(C)CC[C@]3(C[C@H](O)[C@@H](C)[C@@H]([C@@H](C)[C@@H](OC)[C@H](C)C(=O)[O-])O3)O2)O1	899_decoy
1124	CCN(CC)S(=O)(=O)c1ccc(NC(=O)CNC(=O)c2ccc(S(=O)(=O)NC(C)C)cc2)cc1	6257_decoy
1125	C#CCN1C[C@](C)(C2CC2)NC[C@H]1C	3592_decoy
1126	Cc1ccc(-c2noc(-c3nnc(SCC(=O)NCc4ccc(F)cc4)n3C)n2)cc1	602_decoy
1127	CCC1=NN2C(=N)/C(=C\c3ccc(-c4ccc(C(=O)[O-])cc4)o3)C(=O)N=C2S1	8371_decoy
1128	N#C[C@H]1CCCCC[C@@H]1N1CCS(=O)CC1	2564_decoy
1129	CCOc1cc(/C=N\NC(=S)NC(C)C)cc(Br)c1OCC(N)=O	7969_decoy
1130	COC[C@H](O)CO[C@]1(CN)CCCOC1	8905_decoy
1131	Cc1ccc(CN2CCC(=O)N3CCCC[C@H]3C2=O)o1	7394_decoy
1132	COc1ccc([C@@H]2C(C#N)=C(N)Oc3c2c(=O)sc2ccccc32)cc1OC	5712_decoy
1133	N#C[C@H]1CCC[C@H]1NC[C@@H]1CCCO1	8099_decoy
1134	Cc1nc(-c2ccc(CC(=O)NCCCc3nn(-c4ccc(F)cc4)c(N)c3C#N)cc2)cs1	542_decoy
1135	Cc1ncn(-c2ccc(Cl)c(CN)n2)c1C	5109_decoy
1136	CC(C)Sc1ccnc(CN)c1	1612_decoy
1137	CCOC(=O)c1ccc(NC(=S)NNC(=O)CCCOc2ccc(Cl)cc2Cl)cc1	1553_decoy
1138	O=C([O-])CCCCCn1c(SCC(=O)NC(=O)NCc2ccccc2)nc2ccccc2c1=O	3086_decoy
1139	CCOc1cc([C@@H]2C(C#N)=C(N)Oc3[nH]nc(-c4ccc(OC)cc4)c32)cc(Br)c1OC(=O)N1CCOCC1	5420_decoy
1140	CN1CC[C@@H](Nc2c(F)c(F)nc(F)c2F)C1	7983_decoy
1141	O=CC1(C[N@H+]2CCO[C@H]3CCC[C@@H]32)CCOCC1	3703_decoy
1142	CSc1[nH+]c(C)c(C)n1C[C@@H]1CCCO1	555_decoy
1143	COc1ccc(C(=O)NC(=S)NNC(=O)c2ccc(NC(=O)C3CC3)cc2)cc1Br	6447_decoy
1144	COc1c(F)c(F)c(C(=O)NC(=S)Nc2cc(-c3nc4[nH+]cccc4o3)ccc2Cl)c(F)c1F	1659_decoy
1145	CCCCOc1ccc(C(=O)NCC(=O)OCC(=O)Nc2sc3c(c2C(N)=O)CCCC3)cc1	6070_decoy
1146	CCOc1cc([C@H]2c3c(-c4ccccc4[O-])n[nH]c3C(=O)N2CCCOC(C)C)ccc1O	5484_decoy
1147	COc1cc(/C=N/Nc2nnc(SCC(=O)NCc3ccco3)n2N)cc(OC)c1OC	8592_decoy
1148	CO[C@@H]1CN[C@@H](C(=O)NCCCO)C1	2492_decoy
1149	CCOC(=O)c1c(NC(=O)CSc2nnc(CNC(=O)c3cccs3)n2Cc2ccccc2)sc2c1CCCC2	8713_decoy
1150	COc1cc([C@H]2CC(=O)C3=C(C2)Nc2onc(C)c2[C@H]3c2ccc(OC)c(OC)c2)ccc1O	4598_decoy
1151	COC(=O)[C@@H]1O[C@@H](O[C@@H]2CC[C@@]3(C)[C@@H](CC[C@@H]4[C@@H]5CC[C@@H](/C(COC(C)=O)=N/NC(N)=O)[C@@]5(C)CC[C@H]43)C2)[C@H](OC(C)=O)[C@@H](OC(C)=O)[C@@H]1OC(C)=O	1589_decoy
1152	ICc1nnnn1C1CC1	6758_decoy
1153	Cc1ccc(OC[C@@H](O)Cn2c(NCCN(C)C)nc3c2c([O-])nc(=O)n3C)cc1C	4213_decoy
1154	C[C@H]1C[C@@H](NN(C)C)C(C#N)(C#N)[C@H](C)C1(C#N)C#N	4637_decoy
1155	Cn1cc(CC2=CC(=O)CC(C)(C)C2)cn1	6948_decoy
1156	O=C1[C@@H](Br)CCCN1[C@@H]1CCN2CCCC[C@@H]12	5747_decoy
1157	CSc1nc(-c2ccncc2)nc(N)c1C#N	758_decoy
1158	C/C(=N\Nc1nnc(SCCC(=O)Nc2ccc(C(F)(F)F)cc2)[n-]1)c1ccc([N+](=O)[O-])cc1	7819_decoy
1159	Cc1c(C(=O)[O-])sc2ncnc(NC3CC[NH+](C)CC3)c12	8318_decoy
1160	COc1ccc(NC(=O)COC(=O)c2ccc(S(=O)(=O)NCc3ccco3)cc2)cc1Cl	8565_decoy
1161	Fc1ccc(-c2ccc(SCc3nc(-c4cccc(C(F)(F)F)c4)no3)nn2)cc1	6187_decoy
1162	C#C[C@@H](O)[C@@H]1COC(C)(C)O1	6868_decoy
1163	O=Cc1c(Cl)ncnc1N1CCCOCC1	7236_decoy
1164	Cn1nc(C(=O)Nc2nc3cc(F)c(F)cc3s2)ccc1=O	4166_decoy
1165	C[C@H]1CC(=O)[C@@H](C#N)CN1	1131_decoy
1166	Cc1nc(Cl)nc(N)c1Br	5723_decoy
1167	Cc1ccc(-n2ncc3c(=O)n(C)cnc32)cc1	5985_decoy
1168	COc1cc(Br)c(Br)c(/C=N/NC(=O)/C(=C/c2ccc(N(C)C)cc2)NC(=O)c2ccccc2)c1O	1540_decoy
1169	CC1(C)COc2ccc([N-]S(=O)(=O)c3ccccc3F)cc2NC1=O	3151_decoy
1170	CCCCc1ccc(C(=O)OCC(=O)Nc2sccc2C(N)=O)cc1	4027_decoy
1171	C[C@H](CC#N)N1CC[C@H]([NH+]2CCCCC2)C1	7488_decoy
1172	COc1cccc([C@@H]2C3=C(C[C@H](C)CC3=O)Nc3nc(C)nn32)c1	2153_decoy
1173	COc1cc(/C=C/C(=O)OC[C@H]2O[C@@H](OCCc3ccc(O)c(O)c3)[C@H](O)[C@@H](O[C@@H]3O[C@@H](C)[C@H](O)[C@@H](O)[C@H]3O)[C@@H]2O)ccc1O	7425_decoy
1174	C=C1[C@H]([C@@H](O)C[C@H](C)[C@H]2O[C@@]3(CCCCO3)CC[C@H]2C)O[C@H]2CC[C@]3(CC[C@H](/C=C/[C@@H](C)[C@H]4CC(C)=C[C@@]5(O[C@@H](C[C@@](C)(O)C(=O)[O-])CC[C@H]5O)O4)O3)O[C@@H]2[C@@H]1O	6457_decoy
1175	CCCCCn1c(-c2ccc(C)cc2)nn([C@@H]2O[C@H](CO)[C@@H](O)[C@H](O)[C@H]2NC(C)=O)c1=S	1364_decoy
1176	O=C1C=CO[C@H](c2cccc3cccnc23)C1	2384_decoy
1177	COc1cc([C@@H]2Nc3c(ccc([N+](=O)[O-])c3C)[C@H]3C=CC[C@@H]32)cc(OC)c1OC	5984_decoy
1178	CC1(C)CN([C@@H]2CC=CCC2)CCN1	2648_decoy
1179	CC[C@@H]1CCCC[C@H]1n1c(C)nc2c1CC[NH2+]C2	8075_decoy
1180	Cc1ccc(C(=O)Nc2ccc(S(=O)(=O)N3CCCC3)cc2)cc1S(=O)(=O)Nc1cccc(C)c1C	1838_decoy
1181	COc1cc(Br)c(OCC(=O)N/N=C/C(C)=C/c2ccccc2)c(Br)c1	5506_decoy
1182	CCN(CC)c1ccc(/C=N\Nc2nncn2/N=C/c2ccc(N(CC)CC)cc2O)c(O)c1	4752_decoy
1183	O=C(Nc1cc(S(=O)(=O)N2CCOCC2)ccc1NC[C@H]1CCCO1)NC1CCCCC1	6181_decoy
1184	CCCCCC1(C)OC(=O)C(=Cc2ccn(-c3ccc(Br)cc3)c2)C(=O)O1	3349_decoy
1185	O=C1CCCc2c1ccc(=O)n2C[C@@H]1CO1	8208_decoy
1186	CCn1c([P@](C)(=O)[O-])[nH+]c2ccccc21	8685_decoy
1187	COC(=O)c1c(NC(=S)Nc2ccc(S(=O)(=O)[N-]c3cc(OC)ncn3)cc2)sc2c1CCC2	3043_decoy
1188	COc1ccc(OC[C@@H](O)CN(C[C@@H](O)COc2ccc(OC)cc2)c2cccc(O)c2)cc1	6208_decoy
1189	CCCCn1c(N)c(N(CCC(C)C)C(=O)COC(=O)C23CC4CC(CC(C4)C2)C3)c(=O)[nH]c1=O	7230_decoy
1190	CCCNC(=O)O[C@@H]1CC[C@@]2(C)[C@H](CC(=O)N3CCC[C@H]3CO)[C@H](O)CC[C@H]2[C@]1(C)CO	6697_decoy
1191	C/C(=C\C(=O)OCCCCCCCCC(=O)O)C[C@@H]1OC[C@@H]2C[C@H](O)[C@@H]([C@@H](C)[C@H](C)O)O[C@H]2[C@H]1O	4550_decoy
1192	Fc1ccc(-c2noc(N3CCNCC3)n2)cc1	1069_decoy
1193	O=C([C@H]1CCCO1)N1CCCC[C@@H]1CCBr	7045_decoy
1194	Cc1[nH+]c2cc(C(=O)[O-])ccc2n1[C@@H]1CCCC1(C)C	7342_decoy
1195	C[C@@H]1CCC[C@@H]([C@H](Cl)C#N)C1	1649_decoy
1196	C/C(=N\NC(=O)COc1cc(C)cc(C)c1)c1ccc(S(=O)(=O)NCCC(=O)[O-])cc1	8288_decoy
1197	C[C@@H]1CCCC[C@@H]1[N@@H+]1CCOC[C@@H]1C(=O)[O-]	414_decoy
1198	COc1cc(C(=O)n2nc(NCc3ccc(F)cc3)nc2NCc2ccc(F)cc2)cc(OC)c1OC	3219_decoy
1199	CN(Cc1ccc(OC(F)(F)F)cc1)C(=O)C[C@H](NC(N)=O)c1ccc(Cl)cc1	877_decoy
1200	Cc1cc(CNC(=O)c2cc(NC/C=C\c3ccco3)cc(S(=O)(=O)[N-]c3ccccc3)c2)n[nH]1	7586_decoy
1201	Cc1n[nH]c2c1[C@@H](c1ccc(Br)s1)C(C(N)=O)=C(N)O2	4507_decoy
1202	COCCCOc1ccnc(Cn2c([S@@](=O)Cc3[nH+]ccc(OCCCOC)c3C)nc3ccccc32)c1C	1790_decoy
1203	CCCCCOc1ccccc1Cn1c(S[C@H]2O[C@@H](CO)[C@@H](O)[C@@H](O)[C@@H]2O)nc2ccccc21	6135_decoy
1204	CCOc1ccc(NC(=O)CSC2=C(C#N)[C@@H](c3ccc(O)c(OC)c3)C(/C([O-])=N/c3ccccc3)=C(C)N2)cc1	3959_decoy
1205	CCCCOc1cccc(C(=O)C2=C(O)C(=O)N(CC[NH+]3CCOCC3)[C@H]2c2ccc(O)c(OCC)c2)c1	6649_decoy
1206	CC1=C(C)C(=O)N(C2(CO)CCCC2)C1=O	7979_decoy
1207	CCOC(=O)c1c(NC(=O)CSc2nncn2-c2ccccc2)sc2c1CCCC2	4125_decoy
1208	Cc1ccc(NC(=O)C[NH+](CC(=O)Nc2ccc(C)cc2)[C@H](CO)[C@H](O)c2ccc([N+](=O)[O-])cc2)cc1	433_decoy
1209	NS(=O)(=O)c1ccc(CCNC(=O)c2ccc([N-]S(=O)(=O)c3cccc([N+](=O)[O-])c3)cc2)cc1	3906_decoy
1210	CCCCNC(=S)N/N=C/c1ccc(OCC(=O)Nc2c(C)cc(C)cc2C)c(OC)c1	8282_decoy
1211	Cc1cc(C)cc(S(=O)(=O)[N-]c2c[nH+]c(N3CC=C(c4ccccc4C)CC3)c(C(=O)[O-])c2)c1	5395_decoy
1212	COc1cc(/C=C2\SC(=S)N(CCCCCC(=O)NCC(=O)[O-])C2=O)cc(OC)c1O	1500_decoy
1213	COC[C@H](O)CO[C@]1(CN)CCCOC1	5179_decoy
1214	Cc1cc(S)n([C@@H]2CCS(=O)(=O)C2)n1	1560_decoy
1215	CC(C)N1C(=O)NC(=N)[C@@]12CCC(C)(C)C2	218_decoy
1216	C[C@@H]1CC[N@@H+]([C@@H]2CCCCC[C@@H]2C(=O)[O-])[C@H](C)C1	5686_decoy
1217	CC(C)CN(Cn1nc(Nc2ccccc2F)sc1=S)[C@H]1CCS(=O)(=O)C1	2601_decoy
1218	CC[C@H](C)Sc1nnc(NC(=O)CSc2n[nH]c(N/N=C/c3cnn(C(C)C)c3)n2)s1	1640_decoy
1219	Cc1ccc([C@H](O)CNC(=S)SSC(=S)NC[C@H](O)c2ccc(C)[nH+]c2)cn1	7698_decoy
1220	CC1=NC(=O)C2=C(c3ccccc3)CSC2=N1	7571_decoy
1221	CC[NH+](CC)CCCn1c(SCc2nc(N)nc(Nc3ccccc3)n2)nc2ccccc2c1=O	1676_decoy
1222	SCC1(C[N@@H+]2CCO[C@@H]3CCCC[C@H]32)CCOCC1	7601_decoy
1223	O=C(CCSc1n[nH]c(N/N=C/c2cc([N+](=O)[O-])ccc2O)n1)Nc1ccc(C(F)(F)F)cc1	8265_decoy
1224	Cc1cc(C)cc(OCC(=O)Nc2sc3c(c2C(=O)N[C@@H]2CCS(=O)(=O)C2)CC[C@H](C(C)(C)C)C3)c1	403_decoy
1225	Nn1c(-c2cc3c(s2)CCCCC3)n[nH]c1=S	3196_decoy
1226	NCC#Cc1csc(CNS(=O)(=O)c2ccccc2F)c1	3303_decoy
1227	CCSc1sc(CC)cc1[C@H]1C(C#N)=C([NH3+])N(c2ccccc2[N+](=O)[O-])C2=C1C(=O)CC(C)(C)C2	2660_decoy
1228	C#CCn1nc(-c2ccco2)ccc1=O	26_decoy
1229	COc1ccc2c(c1)SCC(=O)N2C	3605_decoy
1230	CCOc1ccccc1-n1c(CNc2ccc(F)cc2)nnc1SCC(N)=O	3385_decoy
1231	CCNC(=O)c1ccc(NC(=S)NC(=O)c2ccccc2OCCOc2ccccc2)cc1	8116_decoy
1232	NC(=O)c1nsc(C(=O)N(CC(=O)NCc2ccc(F)cc2)Cc2ccc(F)cc2)c1N	2645_decoy
1233	Cc1cccc(OC[C@H](O)CN2CCN(S(=O)(=O)/C=C/c3ccccc3)CC2)c1	1052_decoy
1234	CC[C@H](C(=O)Nc1ccc(S(=O)(=O)N2CCCCCC2)cc1)n1c(N)nnc1SC	8090_decoy
1235	COC(=O)c1ccc(/C=N/Nc2nnc(SCC(=O)Nc3ccc(OC)cc3C)n2N)cc1	5918_decoy
1236	Cc1ccc(S(=O)(=O)[N-]c2nn[nH]c2-c2c(Br)cc(Br)cc2Br)cc1	916_decoy
1237	O=C(COC(=O)c1ccc([N-]S(=O)(=O)c2ccc(Cl)c([N+](=O)[O-])c2)cc1O)NCc1ccco1	5149_decoy
1238	Cc1ccc(S(=O)(=O)N[C@H]2CC[C@H](C)C[C@@H]2C)c(N)c1	4121_decoy
1239	CC(=O)OC(C)(C)/C=C/C(=O)[C@](C)(O)[C@@H]1[C@H](O)C[C@@]2(C)[C@H]3CC=C(C(C)(C)C(=O)[O-])[C@H](CC(=O)[O-])[C@]3(C)C(=O)C[C@]12C	5947_decoy
1240	NC(=O)C1CCN(c2nc(Cl)nc(N3CCCC3)n2)CC1	6076_decoy
1241	C[C@@H]1CC[C@H](C#N)[C@H](Sc2ncn[nH]2)C1	7914_decoy
1242	CCOC(=O)CNC(=O)[C@H](c1ccc(F)cc1)N(Cc1ccco1)C(=O)c1snc(C(N)=O)c1N	4043_decoy
1243	C#CCNS(=O)(=O)c1ccc(C(=O)NNC(=O)c2nn(CCCCC)c(=O)c3ccccc23)cc1	6898_decoy
1244	CCOc1ccc2nc(SCC(=O)Nc3sc4c(c3C#N)CCC4)[nH]c2c1	259_decoy
1245	CO[C@H]1CN[C@@H](c2nnc3n2CCCCC3)C1	6470_decoy
1246	CCc1c(N)nnn1Cc1nccs1	6126_decoy
1247	CCCCC/C1=C/[C@H](O)/C=C\C/C=C(/CC[C@@H](C)CCCC(=O)O)O1	7252_decoy
1248	CO[C@H]1CN[C@@H](c2nnc3n2CCCCC3)C1	7284_decoy
1249	N#CCC1(COc2cccc3c2CCC3=O)CC1	1209_decoy
1250	O=Cc1cc(-c2ccc(F)c(Cl)c2)n[nH]1	527_decoy
1251	CCOC(=O)COc1ccc2c(c1)/C(=N/NC(=S)Nc1cccc(OC)c1)C[C@](C)(c1cccnc1)O2	2841_decoy
1252	CCOc1cccc([C@@H]2Nc3ccccc3-n3cc4c(=O)n(C)c(=O)n(C)c4c32)c1[O-]	2432_decoy
1253	CCOCCCNC(=O)c1ccc2c(c1)N(Cc1ccc(F)cc1)C(=O)/C(=C/c1ccccc1)S2	920_decoy
1254	COc1ccc(S(=O)(=O)Nc2cccc(N3CCCS3(=O)=O)c2)c(C)c1	5451_decoy
1255	C[C@@H](C#N)CN(C)c1ccc2cc(N)ccc2n1	5332_decoy
1256	CC[C@H](C)Sc1nnc(/N=C(\[O-])CSc2nnc(N/N=C/c3c(C)nn(C(C)C)c3C)n2N)s1	3017_decoy
1257	CCN(/N=C/c1cccc(I)c1)c1nc2ncnc([O-])c2[nH]1	6329_decoy
1258	O=C(CNc1ccc(C(F)(F)F)cc1[N+](=O)[O-])Nc1cccc(S(=O)(=O)NCc2ccco2)c1	369_decoy
1259	CCCCSc1nnc(/N=C(\[O-])CSc2n[nH]c(N/N=C/c3cccc(O)c3)n2)s1	5218_decoy
1260	O=C1CCCc2nonc21	2456_decoy
1261	O=C1CC[C@@H](n2cc(Br)cn2)C1	7565_decoy
1262	Cc1cc(C)nc(NNC(=O)c2nc(-c3cccs3)n(-c3cccc(C(F)(F)F)c3)n2)n1	4727_decoy
1263	CCc1ccc(OC[C@H](O)Cn2c(SCCC(=O)[O-])nc3c2c(=O)[nH]c(=O)n3C)cc1	3004_decoy
1264	Cc1ccc2nc(/C(C#N)=C3\C(=O)Nc4ccc(Br)cc43)[n-]c2c1	4718_decoy
1265	CCCCCOc1ccc([C@H]2C(C(=O)c3ccc4c(c3)OCCO4)=C(O)C(=O)N2CC[NH+](CC)CC)cc1OCC	8822_decoy
1266	COc1cc([C@H]2C(C#N)=C([NH3+])Oc3[nH]nc(-c4ccc5ccccc5c4)c32)cc(OC)c1OC	7690_decoy
1267	Cc1cccc(N(CCC(N)=O)C/C([O-])=N/N2C(=O)N[C@@](C)(CCc3ccccc3)C2=O)c1	7980_decoy
1268	CCC[C@@H](C(=O)NCCNC(=O)[C@@H](CCC)n1nc(O)ccc1=O)n1nc([O-])ccc1=O	2936_decoy
1269	CCOc1cc(C(=O)NNS(=O)(=O)c2cccc(C(=O)[O-])c2)cc(OCC)c1OCC	3783_decoy
1270	ClCCN1CCN([C@H]2CCOC2)CC1	1433_decoy
1271	C=CCc1ccc(OC[C@@H](O)CN2C(=O)N[C@@](C)(c3ccc(F)c(F)c3)C2=O)c(OC)c1	4247_decoy
1272	C[C@@H]1C[C@H](CO)C[C@H](C)C1	1529_decoy
1273	COC(=O)C[C@@](O)(CCC(C)(C)O)C(=O)O[C@@H]1C(OC)=C[C@]23CCCN2CCc2cc4c(cc2[C@@H]13)OCO4	2111_decoy
1274	O=C(Cl)[C@@]12CCCC[C@@H]1C2	8268_decoy
1275	N#Cc1ccc(C(F)(F)F)nc1Sc1nc(N)cc(N)n1	1301_decoy
1276	O=C(/C=C/c1ccc(O)c(O)c1)O[C@@H]1[C@@H](O)CC[C@](OC(=O)/C=C/c2ccc(O)c(O)c2)(C(=O)[O-])[C@@H]1O	386_decoy
1277	CCOC(=O)c1sc(N)c(C(=O)OCC)c1CSc1nnc(-c2ccc(OCC)cc2)n1N	7970_decoy
1278	CSCCc1[nH]c(NC(=O)CSc2nc(C)c(Cc3ccccc3)[nH]2)c(C#N)c1C	709_decoy
1279	CNS(=O)(=O)c1ccc(S(=O)(=O)[N-]c2ccc(F)c(Cl)c2)cc1	6136_decoy
1280	Cc1cc([N+](=O)[O-])cc2c1N[C@H](c1ccc(C(=O)[O-])cc1)[C@H]1CC=C[C@H]21	1323_decoy
1281	CCCNC(=O)c1cccc(NC(=S)NC(=O)c2ccc(OCC)c(Br)c2)c1	7330_decoy
1282	COCc1cc(S)n([C@@]2(C)CCS(=O)(=O)C2)n1	5195_decoy
1283	CCCSc1nc2ccc(NC(=O)CSc3nnc(CNc4ccc(OC)cc4)n3N)cc2s1	8295_decoy
1284	Cc1cccc(-c2noc(-c3cn(Cc4ccc([N-]S(=O)(=O)c5ccc(C)c(Cl)c5)cc4)cn3)n2)c1	5713_decoy
1285	CCCNC(=O)c1cccc(S(=O)(=O)NCc2nnc3n2CCCC3)c1	2771_decoy
1286	O=C(N[C@@H]1CCCN(C(=O)c2cccs2)C1)c1c[nH]nc1-c1ccccc1	1076_decoy
1287	Cc1cccc(N2CCN(c3ccc(C(=O)[O-])cc3NS(=O)(=O)c3ccc(F)cc3)C[C@@H]2C)c1	5819_decoy
1288	Cc1ccccc1S(=O)(=O)Nc1cc(C(=O)N(C)CC(=O)NCCN(C)C)ccc1N1CC[NH2+]CC1	553_decoy
1289	Cc1cc(-n2cc[nH+]c2C)c(CCl)cn1	7718_decoy
1290	CC1=NN(c2cccc(Cl)c2)C(=O)/C1=C\Nc1ccc(S(=O)(=O)[N-]c2ccc(Cl)cc2)cc1	5131_decoy
1291	Cc1ccccc1-n1c(=S)sc2c(=O)n(-c3ccc(F)cc3)c(SCC(=O)Nc3ccc([NH+](C)C)cc3)nc21	5722_decoy
1292	COc1cc(Br)c(S(=O)(=O)NCCN(C(C)C)C(C)C)cc1OC	7486_decoy
1293	C/C(=N\Nc1nc(SCCC(=O)Nc2ccc(S(N)(=O)=O)cc2)n[nH]1)c1ccc(C)cc1	1349_decoy
1294	COC(=O)[C@@H]1C[C@H](NC(=O)CCc2ccc(C)cc2)CN1Cc1cccc(C(F)(F)F)c1	8135_decoy
1295	N#CCCn1cc(C(F)(F)F)cc(Cl)c1=O	5566_decoy
1296	C[NH+](C)[C@H]1C[C@@H]1N	8609_decoy
1297	O=[N+]([O-])c1ccc(Cl)c2c1[C@H]1C=CC[C@H]1[C@@H](c1ccccn1)N2	3476_decoy
1298	NS(=O)(=O)c1ccc(C[N-]S(=O)(=O)N2CCCCC2)s1	7634_decoy
1299	COc1cc(C(=O)N(C)CC(=O)Nc2c(C)cc(C)cc2C)cc(Cl)c1OC	3362_decoy
1300	CCN(CC)S(=O)(=O)c1ccc(Nc2[nH+]cnc(NNS(=O)(=O)c3ccc(C)cc3)c2N)cc1	6052_decoy
1301	NCc1cnc(Oc2ccc(Cl)cc2)cn1	8485_decoy
1302	O=C1NC(=O)N(c2ccc(F)cc2)C(=O)/C1=C/Nc1ccc(F)c(Cl)c1	2662_decoy
1303	CCS(=O)(=O)CCN(C)C(=O)Nc1cc(Cl)cc(Cl)c1	3518_decoy
1304	CSc1ccccc1C(=O)Nc1nn(C)c2c1[C@@H](c1cccs1)CC(=O)N2	2489_decoy
1305	CCOc1ccc(NC(=O)[C@@H](C)N2C(=O)/C(=C/c3ccc([N+](=O)[O-])cc3)SC2=S)cc1	6393_decoy
1306	COCCCNC(=O)[C@@H]1COC[C@H]1N	7273_decoy
1307	Clc1ccc(N[C@H]2CCO[C@]3(CCOC3)C2)c(Cl)c1	6761_decoy
1308	COc1ccc(CCNC(=O)CSc2n[nH]c(N/N=C/c3ccc(Cl)cc3Cl)n2)cc1OC	7124_decoy
1309	Cc1nc(C2(NC(=O)[C@@H]3CC3(Cl)Cl)CCCCCC2)no1	3912_decoy
1310	C[C@@H]1CCC[C@@](C=O)(CN2CCCN(C)CC2)C1	930_decoy
1311	CS(=O)(=O)/N=C(\[O-])CCC/C=C\C[C@@H]1C(=O)C[C@@H](O)[C@@H]1/C=C/[C@H](O)COc1ccccc1	4091_decoy
1312	C[C@H]1CCC[C@H]1N(C)[C@@H]1CCCNC1	2789_decoy
1313	C[C@H]1C(=O)NC(C)(C)C(=O)N1CC1CCOCC1	4868_decoy
1314	CC1(C)NC(=O)C(C)(C)N(CCF)C1=O	4909_decoy
1315	Cc1[nH+]c2c(n1[C@H]1C[C@@H]1C)CCNC2	4900_decoy
1316	Cc1cc(C)cc(-n2ncc3c(=O)n(CC(=O)N(CCC(N)=O)Cc4ccccc4)cnc32)c1	4582_decoy
1317	Cc1[nH]c(=O)sc1S(=O)(=O)Nc1cccc(N)c1C	2631_decoy
1318	Cc1nn(-c2cccc(CN)n2)cc1Cl	3856_decoy
1319	Cc1cc(C)c2c(c1)c(=O)cc(C)n2CC#N	8429_decoy
1320	CNc1nc(C)nc(N2CCC[C@H]2C)c1C	5678_decoy
1321	NC/C=C/CSc1nncn1N	8071_decoy
1322	N#CCS(=O)(=O)N1CCC[C@@H]2CCCC[C@@H]21	3335_decoy
1323	CSC1(C#N)CCN([C@@H]2CCOC2=O)CC1	2151_decoy
1324	N#C[C@@H]1CNCC1=O	972_decoy
1325	CC(C)[C@H]1SC(C)(C)CN1C	2250_decoy
1326	O=C1CCC(c2nc([C@@H]3CCCOC3)no2)CC1	7421_decoy
1327	CCc1ccc(N2C(=O)[C@H](Cc3ccccc3)S/C2=C(\C#N)C(=O)NCc2ccccc2)cc1	567_decoy
1328	C=CCc1cccc(/C=N/Nc2nc(SCC(=O)Nc3nnc(SCC(C)C)s3)n[nH]2)c1O	2829_decoy
1329	COCCN(CC/C(N)=N/O)C(=O)Cc1ccc(Br)cc1	3562_decoy
1330	CCCCCCOc1ccc(C(=O)NC(=S)NNC(=O)c2ccc(NC(=O)CC(C)C)cc2)cc1	105_decoy
1331	Cc1cc(C)c(-n2[nH]c(=O)n(C)c2=O)c(C)c1	3401_decoy
1332	CCCCSc1nnc(NC(=O)CSc2n[nH]c(N/N=C/c3cnn(CC)c3)n2)s1	6569_decoy
1333	[NH-]C1=NC2=NC=NC2=N[C@H]1[O-]	1931_decoy
1334	COc1ccc(N2CCN([C@@H](c3cccs3)[C@H](C)NC(=O)C(=O)NCc3ccc4c(c3)OCO4)CC2)cc1	1588_decoy
1335	CCSc1ccccc1NC(=O)CSc1n[nH]c(N/N=C/c2ccc(N(CC)CC)cc2)n1	5378_decoy
1336	N#CC(=C\c1cn(-c2ccccc2)nc1-c1ccc(Cl)cc1)/C([O-])=N/c1sc2c(c1C#N)CCCC2	4962_decoy
1337	Nc1ccc(Br)c(-c2nnnn2C[C@H]2COCCO2)c1	2536_decoy
1338	CCOc1cccc2cc([C@H](C)NC(=O)N[C@@H](CCO)CSC)oc12	7345_decoy
1339	CC[C@@H](Br)c1nnc([C@@H]2CCO[C@@H]2C)s1	4786_decoy
1340	C=CCNC(=O)c1ccccc1NC(=S)NC(=O)c1ccc(OCCOc2ccccc2)cc1	8555_decoy
1341	NC1(C(=O)Nc2nc3c(s2)CCCC3)CCCC1	4032_decoy
1342	CCCCCCOC(=O)NC(=N)c1ccc(NCc2[nH+]c3cc(C(=O)N(CCC(=O)[O-])c4ccccn4)ccc3n2C)cc1	6906_decoy
1343	CCc1nsc(N2CC[C@H]3CC[C@@H](C2)N3C)n1	2523_decoy
1344	CC(C)n1cc(/C=N/Nc2nc(SCC(=O)Nc3ccccc3SCc3ccc(F)cc3)n[nH]2)cn1	5965_decoy
1345	COc1ccc([C@H]2C3=C(CCCC3=O)N[C@H]3N=NC(O)=C32)c(OC)c1OC	7945_decoy
1346	CCOC(=O)C1=C(C)Nc2ccccc2N=C1/N=C(\[O-])c1ccc(-n2nc(C)cc2C)cc1	1957_decoy
1347	COC(=O)[C@H]1O[C@@H](OCC(=O)NC[C@H]2C[NH+]=C(c3ccccc3F)c3cc(Cl)ccc3N2)[C@H](OC(C)=O)[C@@H](OC(C)=O)[C@@H]1OC(C)=O	8215_decoy
1348	COCCNC(=O)c1ccc(NC(=S)NC(=O)c2ccc(OCCC(C)C)cc2)cc1	4379_decoy
1349	O=c1c2cc(NCCOc3ccccc3F)ccc2nc2n1CCC2	5605_decoy
1350	CC(C)C1CCC(c2nc3c(c(=O)[nH]2)CCC3)CC1	4420_decoy
1351	COc1ccc(-c2nnc(SCC(=O)Nc3cccc(NC(C)=O)c3)n2CCC(=O)[O-])cc1	3170_decoy
1352	CCCCC(=O)Nc1ccc(NC(=S)NC(=O)c2ccc(OC)cc2OC)cc1OC	4538_decoy
1353	Cn1ccnc1[C@H](NN)c1ccc(Br)c(C(F)(F)F)c1	6148_decoy
1354	CCOc1ccc([C@@H]2C(C#N)=C(SCC(=O)Nc3ccc(NC(C)=O)cc3)NC3=C2C(=O)CCC3)cc1	3879_decoy
1355	C/C=C\[C@H](C(=O)NCS(=O)(=O)c1ccc(C)cc1)N(Cc1ccco1)C(=O)c1cccc(O)c1[O-]	4517_decoy
1356	Cc1ccc(S(=O)(=O)NCC(=O)OCc2nc(N)nc(Nc3ccccc3)n2)cc1	2763_decoy
1357	CC(=O)c1cc(Br)ccc1[N-]S(=O)(=O)c1c[nH]cn1	5829_decoy
1358	CCN(CC)c1onc(-c2ccccc2)c1CN(CC[NH+]1CCOCC1)C[C@@H](O)COCc1ccccc1	8460_decoy
1359	O=C1CCC[C@@H]1CN1CCN(C2CCCC2)CC1	6080_decoy
1360	CCC[C@@H](C)C(=O)O[C@@H]1C[C@H](O)C=C2C=C[C@@H](C)[C@@H](CC[C@H](O)C[C@H](O)CC(=O)O)[C@@H]21	3993_decoy
1361	C[C@H]1CN(C(=O)[C@H]2CCn3ccnc3C2)C[C@@H](C)O1	500_decoy
1362	CC[C@]1(O)C[C@H]2C[N@H+](CCc3c([nH]c4ccccc34)[C@@](C(=O)OC)(c3cc4c(cc3OC)N(C=O)[C@H]3[C@@](O)(C(=O)OC)[C@@H](OC(C)=O)[C@]5(CC)C=CC[N@@H+]6CC[C@]43[C@@H]65)C2)C1	2342_decoy
1363	Cc1csc(/C(C#N)=C/c2sccc2C)n1	2219_decoy
1364	Cc1cc(C)cc(OCCNC(=O)N[C@@H](CC2=c3ccccc3=[NH+]C2)C(=O)[O-])c1	6461_decoy
1365	Cc1cccc(NS(=O)(=O)c2ccc(C)c([N-]S(=O)(=O)c3cc(Cl)sc3Cl)c2)c1	5912_decoy
1366	C=C1N=C(C)[C@H](C(=O)OCCOC(=O)c2ccc(NC(C)=O)cc2)[C@H](c2cccc([N+](=O)[O-])c2)[C@@H]1C(=O)OCC[N@@H+](C)Cc1ccccc1	3613_decoy
1367	Cc1ccc2c(C)c(C(=O)N3C[C@@H](C(=O)[O-])[C@H](c4[nH]cc[nH+]4)C3)oc2c1	4485_decoy
1368	CSc1ccc(S(=O)(=O)NCC(=O)OCC(=O)NCc2ccc3c(c2)OCO3)cc1[N+](=O)[O-]	4036_decoy
1369	C#CCOC(=O)c1cc(-c2ccc(C(c3c(O)n[nH]c3C)c3c(O)n[nH]c3C)o2)ccc1Cl	8062_decoy
1370	Nc1nc2c(ncn2[C@@H]2O[C@H](COC(=O)c3ccccc3)[C@@H](OC(=O)c3ccccc3)[C@H]2OC(=O)c2ccccc2)c(=O)[nH]1	2646_decoy
1371	CCOc1ccc2nc(NC(=O)CSc3nnc(N/N=C/c4cccc5ccccc45)n3N)sc2c1	2565_decoy
1372	O=C(C1=C([O-])C(=O)N(CCCNCCO)[C@@H]1c1ccccc1)c1ccc([N+](=O)[O-])cc1	2718_decoy
1373	Cc1ccc(C(=O)NNC(=O)c2cc3cc(Cl)ccc3oc2=O)cc1	140_decoy
1374	Cc1ccc(-c2nc3n(c2/C=N\N=C(N)N)CCS3)cc1	6376_decoy
1375	COC(=O)[C@H]1CC[N@H+](C[C@@H](O)COc2ccc(C[NH2+]Cc3[nH]nc4c3CCC4)cc2)CC1	214_decoy
1376	CC(=O)c1ccc(NC(=O)CSc2nnc(N/N=C/c3ccc(O)cc3[O-])n2N)cc1	1371_decoy
1377	Cc1coc2c(C)c3oc(=O)c(CC(=O)NC(C)C)c(C)c3cc12	8887_decoy
1378	CC(C)c1ccc(-c2n[nH]c(=S)n2C)cc1	6313_decoy
1379	CC1(C)CCC[C@H](n2cc(C(F)(F)F)cn2)[C@H]1O	4323_decoy
1380	COc1cc(Cl)c[nH]c1=O	2481_decoy
1381	Cc1cc(-c2nnc(SCC(=O)Nc3ccc(Br)c(C)c3)o2)no1	5121_decoy
1382	CC[C@@]1(C)C(=O)N[C@@H](C(C)(C)C)C(=O)N1C	8695_decoy
1383	COc1ccc(OC)c(NC(=S)Nc2ccc(S(=O)(=O)[N-]c3cc(OC)nc(OC)n3)cc2)c1	880_decoy
1384	CCOC(=O)c1[nH]c(C)c(C(=O)C2=C(O)C(=O)N(CC[NH+](CC)CC)[C@@H]2c2ccc([N+](=O)[O-])cc2)c1C	8821_decoy
1385	COc1cc([C@@H]2C(C(=O)c3ccc4c(c3)OCCO4)=C([O-])C(=O)N2CCC[NH+](C)C)cc(Br)c1O	2338_decoy
1386	C[C@@H]1CCCC[C@H]1NC(=O)COC(=O)CCc1nc2sc3c(c2c(=O)[nH]1)CCCC3	5170_decoy
1387	N#C[C@@H]1CCC[C@H]1N1CCNC(=O)CC1	7739_decoy
1388	Cc1cc2nccc(C3CCC(CNC(=O)COc4ccc(F)cc4F)CC3)n2n1	6099_decoy
1389	O=C(Nc1c(Br)cccc1C(=O)[O-])c1ccc(Cl)o1	966_decoy
1390	CC(C)(C)c1nc(C(=O)NC[C@H]2CCS(=O)(=O)C2)n[nH]1	5335_decoy
1391	CCCN(CCC)S(=O)(=O)c1ccc(C(=O)Nc2sc3c(c2C(N)=O)CC[NH+](Cc2ccccc2)C3)cc1	3668_decoy
1392	COCCCNC(=O)CSc1nc2cc3c(cc2c(=O)n1CCCC(=O)NCc1ccc2c(c1)OCO2)OCO3	7172_decoy
1393	Cc1n[nH]c(C)c1CNc1cccc(F)c1C#N	2560_decoy
1394	CCOc1ccc([C@@H]2c3c(-c4cc(Cl)c(C)cc4O)n[nH]c3C(=O)N2CCCOC(C)C)cc1OCC	3868_decoy
1395	COC(=O)c1ccc(/C=N/Nc2nnc(SC/C([O-])=N/c3nc4ccccc4s3)n2N)cc1	7866_decoy
1396	CCCNC(=O)c1ccc(NC(=O)CNc2ccc(OC(C)C)cc2)cc1	2019_decoy
1397	COc1ccc(CNC(=S)NNC(=S)NCCc2ccc(OC)c(OC)c2)cc1	77_decoy
1398	O=C(COCC(=O)N/N=C/c1ccc(Br)cc1)NN=Cc1ccc(Br)cc1	8818_decoy
1399	CC[C@H]1C[NH2+]C2(CCCC2)CN1[C@@H]1CCCOC1	2955_decoy
1400	Cc1c(N2CCCN(C)CC2)cc(N)cc1S(N)(=O)=O	8395_decoy
1401	O=C(CSc1n[nH]c(N/N=C/c2ccco2)n1)Nc1ccc(S(=O)(=O)Nc2ccc(F)cc2)cc1	4214_decoy
1402	C[C@H]1CN(C[C@@H]2CCCCC[C@@H]2O)C[C@@H](C)O1	4800_decoy
1403	Cc1ccc(C(=O)Nc2nc(-c3ccc4c(c3)OCCO4)cs2)c(=O)[nH]1	5677_decoy
1404	O=S(=O)([N-]c1ccc(N2CCN(Cc3ccccc3O)CC2)[nH+]c1)c1ccc(F)cc1	7710_decoy
1405	C1CO[C@@H]([C@H]2CCOC2)CN1	3800_decoy
1406	Cc1nn(C[C@H]2CCCO2)c(C)c1[C@H](C)Cl	5084_decoy
1407	O=C([O-])CCNS(=O)(=O)c1ccc(NCCc2ccc3c(c2)OCCO3)c([N+](=O)[O-])c1	1396_decoy
1408	c1[nH]nc2c1[C@H](c1nc([C@H]3CCOC3)no1)CCC2	456_decoy
1409	CC[C@H](C)[C@H](N)[C@@H]1CSCCO1	8597_decoy
1410	CCCn1c(CC/C([O-])=N/c2nnc(CC(C)C)s2)nc2cc(S(N)(=O)=O)ccc21	1752_decoy
1411	O=C(NC[C@H]1CCCO1)[C@@H](C1CCCC1)N1CCN(C(=O)COc2ccc(Cl)cc2)CC1	815_decoy
1412	COC(=O)c1sc(N)c(C(=O)OC)c1COC(=O)CCNS(=O)(=O)c1cccs1	7843_decoy
1413	O=c1c2cc(NCCOc3ccccc3F)ccc2nc2n1CCC2	1722_decoy
1414	COc1ccc(C(=O)C2=C([O-])C(=O)N(CCC[NH+](C)C)[C@H]2c2cc(Br)c(O)c(OC)c2)cc1F	4136_decoy
1415	CCN(c1ccc(NC(=O)CN2C(=O)N[C@@]3(CCOc4ccccc43)C2=O)cc1)C(C)C	1625_decoy
1416	C[C@H](CC#N)N1CC[NH+](C2CCCC2)CC1	1558_decoy
1417	CCCCCCOc1ccc(C(=O)NC(=S)NNC(=O)COc2cccc(C)c2)cc1Br	4407_decoy
1418	C[C@H]1CCN(C(=O)[C@@H]2CCCCN2S(C)(=O)=O)[C@@H](C)C1	2810_decoy
1419	CC(C)CC[C@H](C)O	6600_decoy
1420	O=C(c1ccc([N+](=O)[O-])o1)c1c[nH]c2cc(F)ccc12	8296_decoy
1421	CCCCCCCCCCCCCCCCCCSCCO[C@@H]1O[C@@H](CO)[C@@H](O[C@H]2O[C@@H](CO)[C@@H](O)[C@@H](O)[C@H]2O)[C@@H](O)[C@@H]1O	6586_decoy
1422	CC[C@@H]1OC(=O)[C@@H](C)[C@@H](O[C@@H]2C[C@@](C)(OC)[C@H](O)[C@H](C)O2)[C@@H](C)[C@@H](O[C@H]2O[C@@H](C)C[C@@H]([NH+](C)C)[C@H]2O)[C@](C)(O)C[C@@H](C)C(=O)[C@@H](C)[C@@H](O)[C@]1(C)O	4636_decoy
1423	CC(C)C(=O)c1c(O)c([C@H](C(C)C)C2C(=O)C(C)(C)C(=O)C(C)(C)C2=O)c(O)c2c1OC1=C(C(=O)C(C)(C)C(=O)C1(C)C)[C@@H]2C(C)C	1686_decoy
1424	C=CCOc1cccc([C@H]2C(C(=O)c3ccccc3)=C([O-])C(=O)N2CCCn2cc[nH+]c2)c1	7016_decoy
1425	CCOC(=O)c1ccc(NC(=O)C2=C(C)NC(SCC(N)=O)=C(C#N)[C@H]2c2ccco2)cc1	2729_decoy
1426	CN1CCO[C@H]2CN([C@@H]3CCCC[C@@H]3S(C)(=O)=O)C[C@@H]21	302_decoy
1427	CCn1c([C@@H]2CCCCN2)nc2ccc(F)cc21	3402_decoy
1428	Clc1cnn([C@@H]2CC[NH2+]C2)c1	2169_decoy
1429	c1ccc2c(c1)CCC[C@@H]2Nc1ccc2nccnc2c1	8767_decoy
1430	CCOC(=O)c1c(NC(=O)N/N=C\c2ccc(Br)o2)sc2c1CCCC2	1428_decoy
1431	COc1ccc2c(c1)CC[C@H]1[C@@H]2CC[C@]2(C)C(=O)/C(=C/c3ccc(OC)c(OC)c3)C[C@@H]12	6590_decoy
1432	CC1(C)CC(=O)C(C[C@H]2CCCCC2=O)C(=O)C1	1033_decoy
1433	CCOC(=O)c1c(S(=O)(=O)N2CCC[C@H](C(=O)Nc3ccc(NC(C)=O)cc3)C2)c(C)n(C)c1C	5341_decoy
1434	CSC1=NC(=O)C[C@@H](c2ccc(C)s2)[C@@H]1C#N	1039_decoy
1435	CSC[C@](C)(O)CNC(=O)C(=O)Nc1ccc2c(c1)N(C(=O)C(C)C)CCC2	4628_decoy
1436	CCN(CC)CCOC(=O)c1ccc(NC(=O)c2c([O-])[nH]c3ccccc3c2=O)cc1	6570_decoy
1437	CCOc1cc(/C=N/Nc2nnc(SCCC(=O)Nc3cccc(NC(C)=O)c3)[n-]2)ccc1O	7576_decoy
1438	Cc1cc(C)cc(NS(=O)(=O)c2cc(N)cc(F)c2)c1	3981_decoy
1439	Cc1ccc(N)cc1-c1nc([C@@H]2C[C@H]2C)no1	7203_decoy
1440	Cc1nnc(SCC(=O)N2C[C@H](C)C[C@@H](C)C2)o1	7482_decoy
1441	NC[C@@H]1CCCN(Cc2coc(-c3cccs3)n2)C1	7009_decoy
1442	Fc1cccc(F)c1N[C@H]1CCOC2(CCOCC2)C1	4940_decoy
1443	Cc1ccc([N-]S(=O)(=O)c2ccc(Cl)c(C(=O)NCc3ccc4c(c3)OCCO4)c2)cc1C	1429_decoy
1444	Cc1sc2ncnc(S[C@@H]3CCOC3=O)c2c1C	1846_decoy
1445	ClCc1nc2cccnc2n1C[C@@H]1COCCO1	2851_decoy
1446	Cc1ccc(CNC(=O)CSc2nnc(N/N=C/c3cc([N+](=O)[O-])ccc3[O-])n2N)cc1	3922_decoy
1447	NC(=O)COc1ccc([C@@H]2c3c(oc4ccccc4c3=O)C(=O)N2c2ccc(Br)cc2)cc1	5167_decoy
1448	Cc1cc(C)cc(S(=O)(=O)Nc2ccc(N3CC[NH+](CCC#N)CC3)c(C(=O)[O-])c2)c1	2470_decoy
1449	CN(C)/C=N\C(=O)/C(C#N)=C\c1cccs1	167_decoy
1450	O=C(NNC(=S)Nc1ccccc1)c1ccc(S(=O)(=O)NC[C@H]2CCCO2)cc1	8503_decoy
1451	COc1cc(C[NH2+]Cc2cc(C(C)C)no2)ccc1OC[C@@H](O)C[NH+]1CCSCC1	8314_decoy
1452	CCOc1cc(C(c2c(O)n[nH]c2C)c2c(O)n[nH]c2C)ccc1OS(=O)(=O)c1ccccc1	6237_decoy
1453	CC(=O)N[C@H]1C(=O)N(CCCOc2cccc(C)c2)c2c(C)cccc21	7407_decoy
1454	Cc1c(NC(=S)NC(=O)c2ccc(N3CCCC3)c([N+](=O)[O-])c2)cccc1-c1nc2ccccc2s1	2325_decoy
1455	COCCCNC(=O)c1ccc(NC(=S)NC(=O)c2cccc(C)c2)cc1	3030_decoy
1456	C[C@@H]1CS(=O)(=O)C[C@H]1OS(=O)(=O)c1ccccc1	6215_decoy
1457	C[N@H+]1[C@H]2CCC[C@@H]1C[C@H](N1CC([O-])=CC1=O)C2	5488_decoy
1458	Cc1cc(NC(=O)c2c(C)oc(C)c2S([NH-])(=O)=O)ccc1N(C)C	2903_decoy
1459	CCN(CC(=O)[O-])C(=O)[C@@H]([NH3+])CC(C)C	1147_decoy
1460	NC(=O)N[C@@H](CC(=O)NCc1ccc(S(=O)(=O)N2CCOCC2)s1)c1ccccc1Cl	5822_decoy
1461	Cc1nc(N)c2c(C)c(C)n(C3CCOCC3)c2n1	7699_decoy
1462	Brc1ccc(Nc2c3c(nc4ncnn24)CCC3)cc1	6933_decoy
1463	O=c1ccc(S(=O)(=O)[N-]c2cccc3ccc[nH+]c23)c[nH]1	5217_decoy
1464	CC[NH+](CC)Cc1c(C(=O)N/N=C/c2cc(I)cc(I)c2[O-])nnn1-c1nonc1N	8418_decoy
1465	Cc1cc(F)c(S(=O)(=O)N[C@@H]2CCC(=O)NC2)cc1N	1648_decoy
1466	COCCCOc1ccnc(Cn2c([S@@](=O)Cc3[nH+]ccc(OCCCOC)c3C)nc3ccccc32)c1C	7304_decoy
1467	Cc1noc(-c2c(C)[nH]c(C)c2S(=O)(=O)Nc2ccc(F)cc2Cl)n1	3534_decoy
1468	O=C1[C@@H]2CC=C(Cl)C[C@H]2C(=O)N1Cc1ccco1	5473_decoy
1469	O=C1N/C(=C\c2ccc(OCc3ccc(F)cc3)cc2)C(=O)N1Cc1ccc(Cl)cc1	2869_decoy
1470	CCCCN(C)c1ccc(/C=N\NC(=S)Nc2cccc(OC)c2)cc1	3466_decoy
1471	CCCCCCCCC[C@H]1OC(=O)[C@@H](CO)NC(=O)[C@@H]([C@@H](C)O)NC(=O)[C@@H](C(C)C)NC(=O)[C@@H](C)[C@@H](O)[C@H]1C	4278_decoy
1472	C[C@H]1CCC[C@@H]([S@@](=O)CC2(CC#N)CC2)C1	2032_decoy
1473	CC(=O)Nc1ccc(S(=O)(=O)N(C)CC(=O)OCC(=O)c2c(N)n(C)c(=O)n(C)c2=O)cc1	62_decoy
1474	C[C@]12C[C@H](O)[C@H]3[C@@H](CCC4=CC(=O)CC[C@@]43C)[C@@H]1CC[C@]2(O)C(=O)COC(=O)CCC(=O)NCCCn1cc[nH+]c1	8520_decoy
1475	CCOC(=O)c1c(NC(=O)[C@H](C)Sc2nnc(CNC(=O)c3ccco3)n2-c2ccc(OCC)cc2)sc2c1CCCCC2	4992_decoy
1476	O=C(Nc1ccc(F)c(F)c1)c1ccc(CN(c2ccccc2)S(=O)(=O)c2ccccc2)cc1	2451_decoy
1477	CN(C1CNC1)[C@@H]1CCOC2(CCCCC2)C1	5470_decoy
1478	Cc1noc(C[N@@H+]2CCCC[C@@H]2[C@@H]2CCCN2)n1	4087_decoy
1479	CCCOC(=O)OCO[P@@](=O)(CO[C@H](C)Cn1cnc2c(N)ncnc21)OCOC(=O)OC(C)C	3158_decoy
1480	Cc1nonc1CSc1nnc(C2CC2)n1C1CC1	5094_decoy
1481	CCc1nc(Cn2ccnc2C)cs1	5814_decoy
1482	CN(C)CCN(Cc1cnc(S(=O)(=O)Cc2ccc(F)cc2)n1C[C@H]1CCCO1)C(=S)NC1CC1	8144_decoy
1483	CNC(=O)c1ccc(NC(=O)[C@@H](C)NS(=O)(=O)c2ccccc2C(F)(F)F)cc1	5703_decoy
1484	Cc1ccc(-c2c(C3=NN(C(=O)CCC(=O)[O-])[C@H](c4cccs4)C3)c(=O)[nH]c3ccccc23)cc1	6699_decoy
1485	COCc1nc(-c2cn[nH]n2)nc(N)c1I	5740_decoy
1486	CC(=O)N[C@@H]1[C@H](O/N=C2/C(=O)N(CCOc3ccc(C)cc3)c3ccc(C)cc32)O[C@@H](CO)[C@@H](O)[C@H]1O	150_decoy
1487	COc1ccc(/C=C2/SC(=S)N(CCCC(=O)Nc3ccc(O)c(C(=O)[O-])c3)C2=O)cc1OC	4713_decoy
1488	C[C@@H]1CCC[C@@H](n2cncc2[C@]2(C)CC[NH2+]C2)C1	4907_decoy
1489	CCCCCOc1cccc([C@H]2c3c(-c4cc(Cl)c(C)cc4O)n[nH]c3C(=O)N2CCCO)c1	1311_decoy
1490	CCC(=O)O[C@H]1[C@@H](O[C@@H]2[C@H](C)[C@H](O[C@@H]3C[C@@](C)(OC)[C@H](O)[C@H](C)O3)[C@H](C)C(=O)O[C@H](CC)[C@@](C)(O)[C@H](O)[C@H](C)C(=O)[C@H](C)C[C@@]2(C)O)O[C@@H](C)C[C@H]1[NH+](C)C	8067_decoy
1491	CC(C)Sc1nnc(/N=C(\[O-])CSc2n[nH]c(N/N=C/c3ccccc3F)n2)s1	3527_decoy
1492	CC(C)NC(=O)Nc1ccc(CNC(=O)CCn2ccnc2C(C)C)cc1	4235_decoy
1493	C/C(=N/NC(=O)c1nnn(-c2nonc2N)c1CSc1ccccc1)c1cccc(Br)c1	8360_decoy
1494	C[NH+](C)[C@@H]1CCN(c2ncc(CCl)cc2Cl)C1	3831_decoy
1495	C1=NC[C@H](c2ccc([C@@H]3CN=CC=N3)cc2)N=C1	2086_decoy
1496	C=C[C@@H](C)C1(C(=O)[O-])CCC1	6738_decoy
1497	CCOc1cc(/C=N/NC(=O)Cn2c(-c3nonc3N)nc3ccccc32)cc(Cl)c1O	4616_decoy
1498	O=C(NC[C@@H]1CCCO1)c1sc(=S)n2c1nc([O-])c1cc3c(cc12)OCO3	6530_decoy
1499	COCCSc1nnc(/N=C(\[O-])CSc2n[nH]c(N/N=C/c3cccc4ccccc34)n2)s1	1464_decoy
1500	CC[C@H](O)[C@@H](C)N1C[C@H](C)O[C@H](C)C1	7040_decoy
1501	CCc1nccn1[C@H]1CCNC1	2970_decoy
1502	N#CCCn1cc(C(F)(F)F)cc(Cl)c1=O	621_decoy
1503	Brc1cc(-c2ccncc2)ncn1	8817_decoy
1504	CCCCCCOc1ccc(C(=O)NC(=S)NNC(=O)COc2cccc(C)c2)cc1Br	7085_decoy
1505	O=C(CN1CC[C@@H](c2cc(CCOc3ccc(C(F)(F)F)cc3)[nH]n2)C1)N1CCCC1	5365_decoy
1506	CCOc1cc2c(cc1CNC(=O)CSc1nnc(-c3cccs3)n1CC(=O)[O-])O[C@H](C)C2	3811_decoy
1507	CCn1c([O-])c2ccc(C(=O)NCc3ccc(C#N)cc3)cc2nc1=S	2651_decoy
1508	Cc1ccc([C@H]2C(=C(O)c3ccccc3F)C(=O)C(=O)N2c2nc3ccc(C(=O)[O-])cc3s2)cc1	8426_decoy
1509	CN1C[C@@H](CCN2CC=CCC2)OC1=O	5481_decoy
1510	CCCOc1ccc(Br)cc1C(=O)NC(=S)Nc1ccc(S(=O)(=O)N=C(N)N)cc1	5669_decoy
1511	COc1ccc(/C=N/Nc2nc(SCC(=O)Nc3nnc(SCC(C)C)s3)n[nH]2)cc1	7501_decoy
1512	CCOc1ccccc1-c1nc(C)c(C)nc1N	2786_decoy
1513	CCCCCCCCCCCCCCCCCc1[nH+]c2c(S(=O)(=O)[O-])cccc2n1Cc1ccccc1S(=O)(=O)[O-]	5705_decoy
1514	CCCCCCCCCCCc1c(O)c(O)cc2nc3cc(C(=O)N[C@H](C(=O)[O-])C(C)C)ccc3nc12	2920_decoy
1515	Cc1c(C(=O)Nc2cccc(Cl)c2Cl)oc2c1/C(=N/[N-]S(=O)(=O)c1ccccc1)CCC2	7747_decoy
1516	Cc1ccc(COc2ccc(/C=c3\c(=O)nc4s/c(=C\C(=O)N5CCOCC5)[nH]n-4c3=N)cc2)cc1	3233_decoy
1517	Cn1ncc2c(N)nc(COc3ccc(Cl)cc3Br)nc21	8097_decoy
1518	COc1cc(NC(=O)CSc2n[nH]c(N/N=C/c3cccc(Br)c3)n2)ccc1Cl	3298_decoy
1519	C[C@@H]1CCC(=O)[C@H]([C@@H]2CCOC3(CCC3)C2)C1	6445_decoy
1520	O=C(CSc1n[nH]c(N/N=C/c2ccccc2)n1)Nc1nnc(SCc2ccccc2Cl)s1	968_decoy
1521	COCC1=N/C(=C2\N=C[NH+]=N2)NC([O-])=C1I	7207_decoy
1522	C[C@H]1CCC[C@@H](c2cncn2[C@H]2CCC[C@@H](C)C2)N1	3809_decoy
1523	COC(=O)C1=CO[C@H](O[C@@H]2O[C@H](CO)[C@@H](O)[C@H](O)[C@H]2O)[C@H]2[C@]1(O)C[C@H](OC(=O)/C=C/c1ccc(OC)cc1)[C@]2(C)O	5655_decoy
1524	COc1cc2c(c(OC)c1OC)-c1ccc(NCCCC(=O)NCCC(C)C)c(=O)cc1[C@@H](NC(C)=O)CC2	7965_decoy
1525	CC[NH+](CC)c1ccc(/C=N/Nc2nc(SCC(=O)Nc3nc4ccccc4s3)n[nH]2)c(O)c1	1251_decoy
1526	COc1nc(N(C)C)sc1CN[C@H]1CCC(=O)NC1=O	6260_decoy
1527	COc1ccc(C2=NC(=CN(C)C)C(=O)O2)cc1	1180_decoy
1528	CCCOc1ccc([C@@H]2C(C(=O)Nc3ccccc3C)=C(C)Nc3nc(SCCC)nn32)cc1OCC	798_decoy
1529	CCOc1cc(C(=O)/N=C(/NCc2cc[nH+]cc2)Nc2ccc(CC)cc2)cc(OCC)c1OCC	2045_decoy
1530	NC[C@@H]1CSCO1	6917_decoy
1531	Cc1nn(C)c(CN2C(=O)[C@H]3[C@@H](C2=O)C3(C)C)c1Br	7824_decoy
1532	O=S1(=O)C[C@@]23CC=CC[C@@]2(CC3)C1	5093_decoy
1533	CCCc1nn(C)c2c(=O)[nH]c(-c3cc(S(=O)(=O)c4ccc(OCC)c(-c5nc6c(CCC)nn(C)c6c(=O)[nH]5)c4)ccc3OCC)nc12	5064_decoy
1534	Cc1ccc(C)c(C2=NN=C[C@H]2[C@H]2CC(=O)Nc3cc4c(cc32)NC(=O)CO4)c1	7561_decoy
1535	NC(=O)c1nsc(C(=O)N(CC(=O)NCc2ccc(F)cc2)c2ccc3c(c2)OCO3)c1N	6288_decoy
1536	CCCn1c([C@H](N)C2CCCCC2)nc2cnccc21	5284_decoy
1537	Clc1ccc([C@@H](Cl)[C@@H]2COCCO2)cc1	6555_decoy
1538	CC1=C(c2ccccc2)S(=O)(=O)N=C1Nc1ccc(C)cc1	8679_decoy
1539	Brc1nnc(CC[C@H]2CCCO2)s1	7170_decoy
1540	C#CCCN1C[C@H](C)CS1(=O)=O	6088_decoy
1541	CN1CCN(c2ncnc(Oc3ccc(F)cc3)c2N)CC1	2117_decoy
1542	ClCc1cncn1[C@H]1C[C@H]2CC[C@@H]1O2	3422_decoy
1543	O=C(C1=C([O-])C(=O)N(CCCNCCO)[C@@H]1c1ccccc1)c1ccc([N+](=O)[O-])cc1	5252_decoy
1544	C#C[C@@]1(O)CC[C@@H]2[C@@H]3CCC4=C/C(=N/OCC(=O)N[C@H](C(=O)N[C@@H](C(=O)[O-])[C@@H](C)O)C(C)C)CC[C@]4(C)[C@@H]3CC[C@@]21C	7300_decoy
1545	Nc1nnns1	332_decoy
1546	CC[C@](C)(CNC(=O)CCNC(=O)OC(C)(C)C)NC(=O)CCNC(=O)OC(C)(C)C	7310_decoy
1547	COc1cc([C@@H]2Oc3c(OC)cc(CCCO)cc3[C@H]2CO)ccc1O[C@H]1O[C@H](C)[C@@H](O)[C@H](O)[C@@H]1O	2508_decoy
1548	Cc1ccc2c(c1)N[C@@H](SCC(=O)Nc1ccc(NC(=O)CS[C@H]3Nc4ccc(C)cc4N3)cc1)N2	3580_decoy
1549	O=C1/C(=N\[O-])c2ccccc2N1C(=S)NC[C@@H]1CCS(=O)(=O)C1	1954_decoy
1550	COc1ccc(C)cc1-n1ccc2c1CC(C)(C)C[C@@H]2O	1343_decoy
1551	C[C@@H](C#N)C(=O)Nc1c(Cl)cc(Cl)c2nsnc12	5868_decoy
1552	CSC[C@](C)(O)CNC(=O)C(=O)Nc1ccc2c(c1)N(C(=O)C(C)C)CCC2	4691_decoy
1553	C[C@H]1CCC[C@H](Nc2ccc(-n3cncn3)c(F)c2)C1	6319_decoy
1554	COc1ccccc1OCCNC(=O)[C@H]1NC(C2=C[C@H]3N=CC=C3C=C2)=NO1	8249_decoy
1555	CC[C@@H](C)[C@@H](C)n1nnnc1[S-]	110_decoy
1556	CC(C)c1ccc([C@@H](CNC(=O)NNC(=O)CCc2ccco2)[N@H+]2CCc3sccc3C2)cc1	2694_decoy
1557	C[C@]1(n2nnnc2-c2cc(N)ccc2Cl)CCS(=O)(=O)C1	8527_decoy
1558	O=C(C1=C([O-])C(=O)N(CCC[NH2+]CCO)[C@@H]1c1ccccc1)c1ccc(Cl)cc1	2600_decoy
1559	CCOc1ccc(C(=O)NCC(=O)N/N=C/c2cc(Br)ccc2OC(=O)c2ccc(OCC)cc2)cc1	8321_decoy
1560	N#C[C@H]1CCCCC[C@H]1NCc1cccc2c1OCO2	6637_decoy
1561	NC(=O)[C@@H](Cc1c[nH]c2ccccc12)NC(=O)[C@@H]1C[C@@H](NS(=O)(=O)c2cccs2)CCN1C(=O)c1ccco1	8477_decoy
1562	CCCCCCCCC(=O)N/N=C(\C)c1cccc(NC(=O)[C@@H]2CC=CC[C@H]2C(=O)O)c1	3184_decoy
1563	CCc1nccn1[C@H]1CCCC(=O)C1	6791_decoy
1564	C[C@H]1C(=O)CCN([C@@H]2CCS(=O)(=O)C2)[C@@H]1C	8902_decoy
1565	COc1cc(/C=C\C(=O)OCc2nc([O-])c3cccc(C)c3n2)ccc1OCC(N)=O	6813_decoy
1566	O=C([O-])CC(=O)OC[C@H]1O[C@@H](Oc2ccc3c(=O)c(-c4ccc(O)cc4)coc3c2)[C@H](O)[C@@H](O)[C@@H]1O	311_decoy
1567	CC[C@H](C)Sc1nnc(/N=C(\[O-])CSc2n[nH]c(N/N=C/c3ccc(O)cc3)n2)s1	127_decoy
1568	CCn1nc(C)c(CN/C(=N/C(=O)c2ccc(NC(C)=O)cc2)Nc2cc(C)ccc2C)c1C	4824_decoy
1569	C#CC(C)(C)N1CC2(CCCC2)NC[C@@H]1C	6838_decoy
1570	Cc1cc(C)n(C[C@@H](C)CNC(=O)NCCCc2ccc([NH+](C)C)cc2)n1	3670_decoy
1571	NC(=O)c1cc(S(=O)(=O)[N-]CC(=O)OCc2cc(Cl)c3c(c2)OCCCO3)c[nH]1	4098_decoy
1572	CCOc1ccc(-c2nnc(SCC(=O)Nc3ccc(Br)cc3F)o2)cc1	1456_decoy
1573	CC(C)CN(CC(C)C)c1cc(O)c(C2C(=O)C(c3c(O)cc(N(CC(C)C)CC(C)C)cc3O)C2=O)c(O)c1	2271_decoy
1574	CC[C@]1(c2ccccc2)NC(=O)N(NC(=O)CSc2nc(-c3ccccc3)cn2N)C1=O	5616_decoy
1575	COCc1cc(N[C@H]2COC3(CCCC3)C2)ncn1	5458_decoy
1576	C[C@@H](Sc1nnc(C2CC2)n1CCC(N)=O)/C([O-])=N/c1nc(-c2ccc(F)c(F)c2)cs1	1748_decoy
1577	CCOc1ccc(C(=O)NC(=S)Nc2ccc(S(=O)(=O)N[C@@H](C)CC)cc2)cc1Br	2331_decoy
1578	CCCC1=C(C(=O)OCC)[C@H](c2cc(I)c(OCC(N)=O)c(OCC)c2)NC(=O)N1	6_decoy
1579	C1O[C@H]2COCO[C@@H]2[C@H]2OCOC[C@@H]2O1	5625_decoy
1580	Cc1ccccc1NC(=O)C(=O)NC[C@H](c1ccc2c(c1)OCO2)N1CCN(c2ccccc2F)CC1	546_decoy
1581	CCc1nn2c(c1-c1ccc(C)c(S(=O)(=O)[N-]c3cccc(Cl)c3)c1)NC(=O)CCC2=O	7329_decoy
1582	O=C(CCCn1c(SCC(=O)NCc2ccco2)nc2ccccc2c1=O)NC[C@H]1CCCO1	8746_decoy
1583	CCSc1nnc(N2C(N)=C(C#N)[C@H](c3cc(OC)ccc3OC)C3=C2CC(C)(C)CC3=O)s1	8545_decoy
1584	O=C(CSc1ncnc2nc(N3CCSCC3)sc12)NCCc1ccccc1	2423_decoy
1585	COc1ccc(N(CC(=O)NCc2ccc(F)cc2)C(=O)c2snc(C(N)=O)c2N)c(OC)c1	5664_decoy
1586	Cc1ccc(/C=C\C(=O)NCCCN2CC[NH+](CCCNC(=O)/C=C/c3ccc(C)o3)CC2)o1	910_decoy
1587	Cc1ccc(NC(=O)CSc2nnc(N/N=C/c3cc([N+](=O)[O-])ccc3[O-])n2N)cc1	6015_decoy
1588	Nc1nc2n(n1)[C@@H](C(F)(F)F)C[C@H](c1ccccc1)N2	2258_decoy
1589	COc1cc(C[C@@H]2CO[C@H](c3ccc(O)c(OC)c3)[C@@H]2COC(=O)/C=C/c2ccc(O)cc2)ccc1O	6774_decoy
1590	O=C(/C=C\c1ccc(O)c(O)c1)O[C@H]1C[C@](OC(=O)/C=C/c2ccc(O)c(O)c2)(C(=O)[O-])C[C@H](O)[C@H]1O	4794_decoy
1591	CC[C@@H](C)c1ccc(OCC(=O)NNC(=S)NC(=O)c2ccc(OCCC(C)C)cc2)cc1	7445_decoy
1592	C[C@H]1C[C@H](Oc2cncc(CN)n2)CC[C@H]1C	7176_decoy
1593	CC1(C)CC(=O)C2=C(C1)OC(N)=C(C#N)[C@]21C(=O)N(CO)c2ccccc21	3396_decoy
1594	[NH3+]CC(=O)NC[C@H]1CCC[C@H]1C(=O)[O-]	219_decoy
1595	C[C@H](C1CCCC1)N1CC(=O)N2CCCC[C@@H]2C1=O	7046_decoy
1596	CCCCCN(CC(=O)N[C@H](C)c1cc2ccccc2o1)c1c(N)n(CCCC)c(=O)[nH]c1=O	2661_decoy
1597	CC[C@H](Br)c1nnc([C@H]2C[C@@H]2C)o1	6371_decoy
1598	C#CCC(=O)c1nnc[n-]1	223_decoy
1599	COc1cc(C(c2c(C)nn(-c3ccccc3)c2N)c2c(C)nn(-c3ccccc3)c2N)cc(OC)c1OC	7564_decoy
1600	COc1ccc2c(C)c(CCC(=O)N[C@@H](CC(=O)[O-])c3ccc(OC)c(OC)c3)c(=O)oc2c1	5396_decoy
1601	CC(C)c1ccc(O[C@@H](C)C(=O)Nc2sc3c(c2C(=O)NCc2ccc[nH+]c2)CCC3)cc1	7782_decoy
1602	CCN(CC)S(=O)(=O)c1ccc(NC(=O)CN(C)CCC(F)(F)F)cc1	2515_decoy
1603	O=[N+]([O-])c1ccc(NCC[NH2+]Cc2cn(Cc3ccc(Cl)cc3Cl)c3ccccc23)c(Cl)c1	7427_decoy
1604	CCCC[C@@H](CCC)CNC(=O)C(=O)Nc1ccc(C)c(NC(C)=O)c1	6634_decoy
1605	O=C(NCC#CCOc1ccc2c(c1)OCO2)[C@H]1CC(=O)N(c2ccc(F)cc2)C1	4184_decoy
1606	C[C@@H]1C[C@@H](Sc2nnc(C3CCCCC3)o2)C(=O)O1	2556_decoy
1607	COC(=O)c1ccc(C[N@H+](Cc2ccc(C(=O)[O-])cc2)[C@@H]2CO[C@H](CNS(C)(=O)=O)[C@H]2O)cc1	5754_decoy
1608	CC(C)(C)O[C@H]1COCC[C@@H]1O	4810_decoy
1609	CCCSc1nnc(/N=C(\[O-])CSc2n[nH]c(N/N=C/c3cccc4ccccc34)n2)s1	774_decoy
1610	CC(C)[C@H](N/C=C/C(=O)C(F)(F)F)C(=O)Nc1ccc(S(=O)(=O)N2CCCCC2)cc1	1807_decoy
1611	[NH3+]CCNC(=O)[C@H]1CCC[C@H](C(=O)[O-])C1	5956_decoy
1612	CCCCCC(=O)Nc1nnc(CCOCCOCCc2nnc(NC(=O)CCCCC)s2)s1	4838_decoy
1613	COCCCOc1ccnc(CSc2[nH+]c3ccccc3n2Cc2nccc(OCCCOC)c2C)c1C	6075_decoy
1614	CC1=NC(SCC(=O)c2ccc(C)cc2)=C(C#N)[C@@H](c2cccs2)[C@@H]1C(=O)Nc1ccccc1	2415_decoy
1615	CC(C)CNC(=O)CCn1c(=O)c2ccccc2n2c(SCC(=O)NCc3ccco3)nnc12	1952_decoy
1616	CCCCSc1nnc(NC(=O)CSc2n[nH]c(N/N=C/c3c(C)nn(C(C)C)c3C)n2)s1	759_decoy
1617	C[C@H]1CN(S(=O)(=O)CCl)C[C@@H](C)S1	3573_decoy
1618	Cc1cc(NCc2nonc2C)ccc1Br	4198_decoy
1619	NC(=O)CSc1nnc(/N=C(\[O-])CSc2n[nH]c(N/N=C/c3ccco3)n2)s1	5155_decoy
1620	C/C(=N\Nc1ccc(C(F)(F)F)cc1[N+](=O)[O-])c1ccc(S(=O)(=O)N[C@@H](C)C(=O)[O-])cc1	353_decoy
1621	CCCCSc1oc(-c2ccco2)nc1S(=O)(=O)c1ccc(Br)cc1	5920_decoy
1622	N#Cc1c(NC(=O)CSc2nnc(N/N=C/c3cc([N+](=O)[O-])ccc3O)n2N)sc2c1CCCC2	1224_decoy
1623	Nc1cc(=O)[nH]c(SCCC(=O)Nc2ccc(S(=O)(=O)[N-]c3nccs3)cc2)n1	6626_decoy
1624	CCOc1ccc(NS(=O)(=O)c2cc(C(=O)NCCc3ccc(S(N)(=O)=O)cc3)ccc2C)cc1	4676_decoy
1625	CCCCCC(C)(C)CNC(=O)C(=O)Nc1ccc(C(=O)NCC)cc1C	6957_decoy
1626	C[C@H](Sc1nnc(-c2ccccc2F)n1C1CC1)C(=O)NNC(=O)c1ccc(F)cc1	4359_decoy
1627	COc1ccc(/C=N\Nc2nc3c(c([O-])nc(=O)n3C)n2C[C@H](O)COc2ccccc2C)cc1	597_decoy
1628	CC[C@@H]1CCC[C@](O)([C@@]2(C#N)COc3ccccc3C2)C1	2144_decoy
1629	CON(C)c1c(N)c(C)nn1C(C)C	3928_decoy
1630	COCCn1cnc(C)c(Br)c1=O	2656_decoy
1631	Cc1cc(C[N@@H+](C)[C@@H]2CCCNC2)n(C)n1	80_decoy
1632	C[C@@H](Cl)C(=O)N/C([O-])=N/c1c(Cl)cc(Cl)c2nsnc12	7033_decoy
1633	COc1ccc([C@H]2C[C@@H](C(F)(F)F)n3nc(C(=O)Nc4cc(C)n(Cc5ccc(Cl)cc5)n4)cc3N2)cc1OC	1793_decoy
1634	CN(C)/C=N/c1nnc(N2CCCCC2)s1	6690_decoy
1635	Cc1ccc(S(=O)(=O)[N-]c2ccc(N3CCC[C@@H](C[NH+]4CCCC4)C3)c(C(=O)[O-])c2)c(C)c1	7140_decoy
1636	CCSc1n[n-]c2nc3[nH+]c4c(C)cccc4c-3nn12	7464_decoy
1637	CCOc1ccc([N-]S(=O)(=O)c2cc(NC(=O)[C@@H]3CCCO3)ccc2C)cc1Br	2566_decoy
1638	N#C[C@H]1CN(Cc2cnc(-c3cccnc3)s2)CCO1	7246_decoy
1639	N=C([O-])C1=CC=CN2CCN=C12	8084_decoy
1640	CCCSc1nnc(NC(=O)CSc2n[nH]c(N/N=C/c3ccc([NH+](CC)CC)cc3O)n2)s1	1317_decoy
1641	CCCCn1nc(C(=O)NNC(=S)Nc2cccc(C)c2C)ccc1=O	5537_decoy
1642	COCC[C@H](N)c1nc(-c2cc(F)c(Cl)cc2Cl)c[nH]1	664_decoy
1643	CC[C@@H]1CCC[C@@](O)(C2(C#N)CCOCC2)C1	8386_decoy
1644	CCCCCOc1ccc([C@H]2C(C(=O)c3ccc4c(c3)C[C@@H](C)O4)=C(O)C(=O)N2CCC[NH+](CC)CC)cc1OC	4552_decoy
1645	N#C[C@@]1(N2CCOCC2)CCCOC1	1999_decoy
1646	CCCCSc1nnc(NC(=O)CSc2n[nH]c(N/N=C/c3c(C)nn(C(C)C)c3C)n2)s1	5413_decoy
1647	Cc1cc(C)nc(N/C(=N/C(=S)NCCC[NH+]2CCOCC2)NC2Cc3ccccc3C2)n1	1903_decoy
1648	CCOc1ccc(NCc2nnc(SCC(=O)NC[C@@H]3CCCO3)n2-c2ccc(OC)cc2)cc1	5227_decoy
1649	CC[NH+](CC)CC[N@@H+](C[C@H](O)COCc1ccc2c(c1)OCO2)C[C@@H](O)COCc1ccc2c(c1)OCO2	1154_decoy
1650	C=CCSc1nnc(/N=C(\[O-])CS[C@@H]2N=N/C(=N/N=C/c3ccc(O)cc3)N2)s1	6192_decoy
1651	CC(C)c1nc2c(n1-c1ccccc1F)CCNC2	8683_decoy
1652	CCN(CC)P1(N(CC)CC)=N[P@@](N)(N(CC)CC)=N[P@@](N)(N(CC)CC)=N1	1591_decoy
1653	CC(C)[C@@H](c1nnnn1C[C@H]1CCCO1)N(CCO)Cc1cc2cc3c(cc2[nH]c1=O)OCCO3	2126_decoy
1654	O=c1[nH]c(=S)c2c(n1N1CCOCC1)CCC2	5264_decoy
1655	Cc1cc[nH+]c(N2N=C(C(F)(F)F)CC2=O)c1	1002_decoy
1656	COc1ccc(OC)c(/C=C2\C(=O)N(C)C(=S)N2C)c1	3961_decoy
1657	N#CC1=C(C#N)C(=O)[C@@H](Cl)/C(=N\CCc2ccccc2)C1=O	7642_decoy
1658	CCCSc1nnc(NC(=O)CSc2n[nH]c(N/N=C/c3ccc([NH+](CC)CC)cc3)n2)s1	6913_decoy
1659	C/C(=N\NC(=O)c1ccc([N-]S(=O)(=O)c2cccs2)cc1)c1ccc(OCC(N)=O)cc1	2165_decoy
1660	O=C(COc1cccc(Cl)c1)N/N=C1\C([O-])=Nc2c(Br)cc(Br)cc21	7272_decoy
1661	Cc1ccc(/C=N/Nc2nnc(SC/C([O-])=N/c3nnc(SCc4nnc(C)o4)s3)n2N)cc1	1068_decoy
1662	C=C(C(=O)[O-])[C@H]1[C@@H](OC(=O)/C(=C/CO)CO)C[C@](C)(O)[C@H]2C[C@H](OC(C)=O)C(C)=C[C@@H]12	4805_decoy
1663	Cc1nc([C@H]2C[C@H]2C)sc1CN	2055_decoy
1664	CC[C@H](C)[C@H](NC(=O)/C=C/c1cn(Cc2ccccc2)nc1-c1cccs1)C(N)=O	3586_decoy
1665	C[C@H](c1nc(-c2ccccc2)no1)N1CCN(C(c2ccc(F)cc2)c2ccc(F)cc2)CC1	2739_decoy
1666	CCCCN1C(=O)N=C([O-])[C@@H](N(CCOC)C(=O)CSc2nc(-c3ccc(C)cc3)n[nH]2)[C@@H]1N	6943_decoy
1667	CCCCCCCCOC(=O)c1c(N)n(CCc2ccc(OC)c(OC)c2)c2nc3ccccc3[nH+]c12	578_decoy
1668	COc1cc(NC(=S)/N=C(/NCCc2cccs2)Nc2nc(C)cc(C)n2)cc(OC)c1	5153_decoy
1669	COc1ccc(C2=N/C(=C/c3ccc(C(C)C)cc3)C(=O)O2)c(Br)c1	7832_decoy
1670	CC[C@]1(c2ccc(Cl)cc2)NC(=O)N(CC(=O)Nc2c(C)nn(-c3ccc(C)cc3)c2C)C1=O	2773_decoy
1671	CCOc1ccc(NC(=O)c2cnc(N(CC(C)C)CC(C)C)nc2N)cc1	8502_decoy
1672	COc1ccc(OCC(=O)N/N=C\c2ccc(O[C@H]3O[C@@H](CO)[C@@H](O)[C@@H](O)[C@H]3O)cc2)cc1	6114_decoy
1673	c1ccc2c(c1)CN[C@H](C[N@H+]1CCn3cnnc3C1)C2	1789_decoy
1674	CCCCOc1cccc(C(=O)NC(=S)Nc2cccc(NC(=O)C(C)(C)C)c2)c1	215_decoy
1675	Cc1ccc(C2N3CC4(C)CN2CC(C)(C3)C4=O)o1	6889_decoy
1676	[O-][n+]1cc(-c2ccc(F)cc2)[n+]([O-])c2c1CCC2	3982_decoy
1677	CCC[C@H]1C(=O)NC(=O)CC12CCN(C)CC2	3470_decoy
1678	OC1(C2CCCC2)COC1	86_decoy
1679	O=C1CCC[C@H]1[C@@H]1CCCN1[C@@H]1CCOC1=O	4084_decoy
1680	CC[C@@](C)(O)C#N	7253_decoy
1681	Cc1cccc2c1ccn2CCn1ccc(N)n1	2407_decoy
1682	O=C(CSc1n[nH]c(N/N=C/c2cccc(Cl)c2)n1)NNC(=O)C(F)(F)F	397_decoy
1683	CC(C)N1C(Br)=N[C@H]2[C@@H]1C(=O)N(C)C(=O)N2C	3533_decoy
1684	CC[C@@H]1CO[C@@H](C)C[N@H+]1/C=C/[O-]	2003_decoy
1685	BrCc1nccn1-c1ncccn1	7588_decoy
1686	Cn1c(SCC(=O)Nc2c(Cl)cc(Cl)cc2C(=O)[O-])nnc1-c1ccccc1Cl	1539_decoy
1687	CC(C)(C#N)CSc1nnnn1C[C@@H]1CCCO1	5076_decoy
1688	Cc1nc([O-])c2n[nH]c(C(=O)[O-])c2n1	5199_decoy
1689	CC[C@H](C)Oc1ccc(C(=O)NC(=S)Nc2ccc(S(=O)(=O)Nc3cc(OC)ncn3)cc2)cc1	4923_decoy
1690	C[C@@H]1O[C@H](C)[C@H](C(=O)NC2(C#N)CCCCC2)[C@@H]1C	1949_decoy
1691	Cc1ccc(/C=N/Nc2nc(SCC(=O)Nc3ccc(S(=O)(=O)N4CCOCC4)cc3)n[nH]2)o1	3627_decoy
1692	OC[C@@H]1O[C@H](Sc2nc3ccccc3n2CCOc2ccc(Cl)cc2)[C@H](O)[C@H](O)[C@@H]1O	2583_decoy
1693	CCOc1cc(C[NH2+]CCNc2ccc([N+](=O)[O-])cc2Cl)ccc1OCc1ccc(Cl)nc1	463_decoy
1694	CC[C@H](O)[C@@](C)(O)[C@@H]1OC(=O)[C@H](C)[C@@H](O[C@H]2C[C@@](C)(OC)[C@@H](O)[C@H](C)O2)[C@H](C)[C@@H](O[C@@H]2O[C@H](C)C[C@H]([NH+](C)C)[C@H]2O)[C@]2(C)CC(C)=C(O2)[C@@H]1C	6866_decoy
1695	COc1ccc([C@H](C)NC(=O)c2noc(-c3ccc(C)cc3)n2)cc1OC	6065_decoy
1696	C[C@H]1CCCC[C@@H]1OCCl	4195_decoy
1697	CC(C)[N@H+]1CCC[C@@]2(CC1)CC([O-])=NC2=O	5468_decoy
1698	COc1ccc(NC(=O)CSc2nnc(N/N=C/c3cc([N+](=O)[O-])ccc3O)n2N)cc1OC	1935_decoy
1699	COc1ccc2c(c1)S[C@H](c1ccccc1OC)CCN2Cc1ccc2c(c1)OCO2	7308_decoy
1700	C[C@]1(CNC(=O)CNC(=O)CN)CCCS1	8523_decoy
1701	COc1ccccc1C/N=C(\O)CCNS(=O)(=O)c1ccc2c(c1)C[C@@H](C)N2C(C)=O	1973_decoy
1702	N#Cc1c(-c2cnc(N3CCCC3)nc2)cc(-c2ccsc2)nc1N	4345_decoy
1703	C[C@@H](C#N)N(C)[C@@H]1CCNC1	6869_decoy
1704	COc1ncnc2c1CCN(Cc1nccs1)CC2	379_decoy
1705	CNc1nc(CS(C)(=O)=O)nc(C)c1C	7797_decoy
1706	CC1=C(c2nc(-c3ccc(C)cc3)no2)C(=N)S[C@@H]1C	2336_decoy
1707	CCS(=O)(=O)c1ccc(O)c(NC(=O)CCc2nc(-c3cc[nH+]cc3)no2)c1	71_decoy
1708	O=C1CCC(=O)N1c1c(F)c(F)nc(N2CCCCC2)c1F	2798_decoy
1709	COC[C@]1(O)CCO[C@H](C)C1	4840_decoy
1710	O=C(O/N=C1/C(=O)N(Cc2ccc(Cl)c(Cl)c2)c2ccc(Cl)cc21)C(Cl)Cl	8782_decoy
1711	CC[C@H]1CCC(=O)[C@H](CN2CCC(OC)CC2)C1	8587_decoy
1712	O=c1c2cc(F)ccc2ncn1Cc1ccc2c(c1)OCO2	878_decoy
1713	CCOc1cc(Br)c(Br)c(/C=N/Nc2nc(N3CCOCC3)nc(N3CCCC3)[nH+]2)c1O	6698_decoy
1714	c1cc2c(c(O[C@@H]3CCOC4(CCC4)C3)c1)NCCC2	4174_decoy
1715	CC[C@H](C)c1ccc(NC(=O)CSc2nnc(N/N=C/c3cc(Br)ccc3O)n2N)cc1	6728_decoy
1716	CC[N@H+]1CCC[C@@H](/N=C(\[O-])n2ccnc2)C1	754_decoy
1717	CC(C)(C)C(=O)NNC(=O)CSc1n[nH]c(N/N=C/C=C/c2ccccc2)n1	8632_decoy
1718	COCc1c(C(=O)Nc2sc3c(c2C(=O)OC)CC[C@@H](C)C3)nnn1-c1ccccc1	2905_decoy
1719	CCn1nc(C)c(CCN/C(=N\C(=O)c2ccc(OC)c(OC)c2)Nc2ccc(OC)cc2)c1C	5130_decoy
1720	CCOc1cc(/C=N/NC(=O)CCCSc2nnc(-c3ccccc3O)n2N)ccc1O	5636_decoy
1721	CCOC(=O)C1=c2/c(=C/c3ccc(O)c(OC)c3)c(N)c(C#N)n2C(=O)[C@H](c2ccc(O)c(OC)c2)S1	6610_decoy
1722	Cc1ccc(CNC(=O)C(=O)NC[C@@H](c2ccco2)N2CCN(c3ccccc3)CC2)cc1	6807_decoy
1723	CCN(CC)c1ccc(/C=N/Nc2nnc(SCC(=O)Nc3ccc(OC)cc3OC)n2N)cc1	6096_decoy
1724	Cc1nc(CN2CCOC3(CCCC3)C2)oc1C	4804_decoy
1725	Cc1[nH]c(-c2ccccn2)nc(=O)c1Cl	6234_decoy
1726	Cc1noc(C)c1[C@H](C)N1CC[N@H+]2CCC[C@@H]2C1	4095_decoy
1727	O=C(Nc1nc(-c2ccc3c(c2)CCO3)cs1)c1ccc(=O)[nH]n1	4882_decoy
1728	CCCOC(=O)c1ccc(NCC(=O)NCC(=O)Nc2cccc(Cl)c2C)cc1	5108_decoy
1729	COc1ccccc1[C@@H]1c2ccc(O)cc2Oc2nc[n+](CCN3CCOCC3)c(N)c21	3930_decoy
1730	COc1ccc(-c2nnc(SCC(=O)NC(=O)Nc3ccc(C)cc3C)n2CCC(=O)[O-])cc1	2852_decoy
1731	COc1ccc(CNC(=O)C(=O)NC[C@@H]2OCCN2S(=O)(=O)c2ccc(Br)cc2)cc1	536_decoy
1732	CC[C@H](C)CNc1c[nH+]c2c(c1)[C@@H](NC(=O)COC)[C@@H](C(=O)OC)N2CCC1=c2ccccc2=[NH+]C1	692_decoy
1733	CN1C[C@@H](S(=O)(=O)N2CCC(C(=O)N3CCC(C4=c5ccccc5=[NH+]C4)CC3)CC2)C=C1C(N)=O	622_decoy
1734	ClCc1c[nH+]cn1C[C@H]1CCCOC1	1663_decoy
1735	COC(=O)c1ccc(/C=N/Nc2nnc(SCC(=O)Nc3ccccc3NC(C)=O)n2N)cc1	5111_decoy
1736	COc1ccc2[nH]cc(CCNC(=O)/C([O-])=N/c3sc4c(c3C(=O)OC(C)C)CCC4)c2c1	3093_decoy
1737	CC[C@H]1CCC[C@H](n2c(=O)[nH][nH]c2=S)C1	8825_decoy
1738	C=C1[C@H]([C@@H](O)C[C@H](C)[C@H]2O[C@@]3(CCCCO3)CC[C@H]2C)O[C@H]2CC[C@]3(CC[C@H](/C=C/[C@@H](C)[C@H]4CC(C)=C[C@@]5(O[C@@H](C[C@@](C)(O)C(=O)[O-])CC[C@H]5O)O4)O3)O[C@@H]2[C@@H]1O	7071_decoy
1739	CCOc1ccccc1[C@H]1C(C#N)=C(SCC(=O)Nc2ccc(OC)cc2)NC(C)=C1C(=O)OC	618_decoy
1740	O=C(CCC(=O)c1ccc(Cl)s1)NCc1cn2ccccc2n1	2428_decoy
1741	Cc1cccc([N-]S(=O)(=O)c2cc(C(=O)NNC(=S)NC[C@H]3CCCO3)ccc2C)c1	7169_decoy
1742	Cc1ccc(-c2cn3ccc(C(=O)[O-])cc3[nH+]2)s1	2688_decoy
1743	CC[NH+](CC)CCNN/C=C1/C(=O)N(C2CCCCC2)C(=S)N=C1[O-]	1067_decoy
1744	CC[C@H]1CCC[C@H](N2CC(=O)N[C@H](C(C)(C)C)C2=O)C1	1989_decoy
1745	CCCC(=O)Nc1ccc(C(=O)NNC(=S)NC(=O)COc2ccc(CC)cc2)cc1	5013_decoy
1746	CCN(CC)c1ccc(CNC(=O)C(=O)Nc2ccc(S(=O)(=O)N[C@H](C)COC)cc2)cn1	1655_decoy
1747	CCCCSc1nc2ccc(NC(=O)CSc3n[nH]c(N/N=C/c4cn(C)nc4C)n3)cc2s1	8633_decoy
1748	CCCCn1c(N)c(N(C)C(=O)CCc2ccc(CC)cc2)c(=O)[nH]c1=O	5220_decoy
1749	CC1=NN(c2ccc(F)cc2)C(=O)/C1=C\Nc1cccc(N/C=C2\C(=O)N(c3ccc(F)cc3)N=C2C)c1	8727_decoy
1750	CCCCCC[C@H](C)C/C(C)=C\[C@H](/C=C(C)/C=C/[C@H](O)C(C)(C)c1cc(O)c([C@H]2O[C@@H](CO)C[C@@H](O)[C@@H]2O)c(=O)o1)CO	2982_decoy
1751	O=c1cc(C2CC2)nc(-c2cscn2)[nH]1	4814_decoy
1752	C[C@@H]1CNC[C@@H](C#N)OC1	4161_decoy
1753	Cc1csc(S[C@@H]2COCC[C@H]2N)n1	5700_decoy
1754	Cc1nc([C@@H]2CCCN2CC(F)(F)F)no1	1996_decoy
1755	CC[C@@H](C)NS(=O)(=O)c1ccc(NC(=O)CSc2n[nH]c(NN=C3CCCCC3)n2)cc1	4714_decoy
1756	CCCn1c(S[C@H](C)C(=O)NC(=O)NC(C)(C)C)nc2cc(S(N)(=O)=O)ccc21	2593_decoy
1757	CCOCCCN1C[C@H](C(=O)N2CCC(c3c[nH]c4ccccc34)(c3c[nH]c4ccccc34)CC2)CC1=O	4102_decoy
1758	CCCCOc1ccc([C@H]2C(C(=O)Nc3ccc(C)cc3)=C(C)Nc3nc(SCCC)nn32)cc1OC	2554_decoy
1759	CS(=O)(=O)N1CC[NH+]([C@H](C(=O)[O-])c2c[nH]c3ccc(/N=C(\O)CCC(=O)[O-])cc23)CC1	7995_decoy
1760	Cc1nccn1[C@H]1CCCN(C(=O)C2(C#N)CCCCC2)C1	3110_decoy
1761	COC(=O)c1ccc(/C=N/Nc2nc(SCC(=O)NCCc3ccc(OC)cc3)n[nH]2)cc1	4453_decoy
1762	CCN(CC)c1ccc(C(=O)N/N=C\c2ccc(/C=N\NC(=O)c3ccc([NH+](CC)CC)cc3)cc2)cc1	4402_decoy
1763	N/C(=N\O)c1c(N)oc(-c2ccco2)c1-c1ccco1	8724_decoy
1764	CCCCN(Cc1cccc(C#N)c1)c1c(N)n(CCCC)c(=O)[nH]c1=O	87_decoy
1765	NS(=O)(=O)c1ccc(CCNC(=O)CSc2nc3ccsc3c(=O)n2CCCCCC(=O)[O-])cc1	5769_decoy
1766	CCCCNC(=O)[C@H](c1cccc(O)c1)N(Cc1ccc(C)o1)C(=O)c1cccc(O)c1O	5992_decoy
1767	Cc1ccc(-n2nc(C(C)(C)C)c(CO)c2Cl)nn1	3860_decoy
1768	COc1ccc(-n2c(SCc3c(Cl)cccc3Cl)nnc2-c2ccco2)cc1	3867_decoy
1769	C[C@H]1CN(CC(=O)N2CCCC[C@H]2C)[C@@H](C)CO1	3543_decoy
1770	C=CCNC(=O)c1ccccc1NC(=S)NC(=O)c1ccccc1OCC	4778_decoy
1771	CCOC(=O)C1=C(COC(=O)/C(=C\c2ccco2)n2nnnc2-c2ccccc2)NC(=O)N[C@H]1C	316_decoy
1772	O=C(NCc1ccco1)/C(=C\c1ccc2c(c1)OCO2)NC(=O)c1ccc(Br)cc1	6498_decoy
1773	COCC1=C2[C@@H](N=N1)OC(N)=C(C#N)[C@@H]2c1sccc1C	751_decoy
1774	O=Cc1ccc(S(=O)(=O)N2C[C@H]3CC[C@@H]2C3)o1	3007_decoy
1775	COc1ccc(C2=C[C@@H]([C@H]3NN[C@@H](SCC(=O)Nc4c(C)cccc4C)N3N)N=N2)cc1	7963_decoy
1776	CC(=O)c1ccc(NC(=O)CSc2nnc(N/N=C/c3ccc(Cl)cc3)n2N)cc1	1795_decoy
1777	NS(=O)(=O)Cc1ccc(CNC(=O)c2ccc(Cl)c(S(=O)(=O)N3CCCCC3)c2)cc1	2178_decoy
1778	CCCCOc1cccc(C(=O)NC(=S)Nc2cccc(NC(=O)C(C)(C)C)c2)c1	2260_decoy
1779	Clc1nc(Cl)nc(N[C@H]2CCN3CCC[C@@H]23)n1	4120_decoy
1780	CC(C)N1CCC[C@@](C#N)(N2CCOCC2)CC1	4078_decoy
1781	C[C@H]1CC[C@H](c2noc([C@H]3NCCc4ccccc43)n2)C1	6973_decoy
1782	CC[C@H](C)CN1C(=O)COc2ccc(N)cc21	8813_decoy
1783	Cc1ccc(/C(O)=C2\C(=O)C(=O)N(c3ccc(CC(=O)[O-])cc3)[C@H]2c2ccc(C#N)cc2)c(C)c1	7360_decoy
1784	C[C@@H](CC#N)N1CCN(c2ncnc3sccc23)CC1	4025_decoy
1785	O=C(c1c[nH]nn1)[C@H]1CCOC2(CCC2)C1	8459_decoy
1786	COCCn1c(N)c(C(=O)CSc2nnc(Nc3cccc(Cl)c3C)s2)c(=O)[nH]c1=O	7079_decoy
1787	C=C1c2cc(OC)ccc2NC(=O)N1CC	5437_decoy
1788	CN1CC(=O)N(CCBr)CC1=O	2146_decoy
1789	Cc1ccccc1-n1cc(/C([O-])=N/N2C(=O)N[C@](C)(c3ccccc3)C2=O)cn1	668_decoy
1790	CCOc1ccc2c(c1)CN[C@H](C)[C@@H]2C	4549_decoy
1791	CCOC(=O)/C=C/c1ccc(NC(=O)NCCCSc2ccc(F)cc2)cc1	5539_decoy
1792	O=C(/N=c1\[nH]cccc1[O-])C1=NN(c2ccccc2)[C@@H](c2ccccc2)C1	3134_decoy
1793	NC(=O)c1ccccc1N1C(=O)/C(=C/c2ccc([N+](=O)[O-])cc2)SC1=S	6455_decoy
1794	CCOC(=O)c1sc(NC(=O)[C@@H](C)Sc2nc(-c3ccccc3)cc(C(F)(F)F)n2)c(C(N)=O)c1C	3172_decoy
1795	O=C(CCNC(=O)c1ccc(F)cc1F)NNC(=O)NCCc1cccs1	3871_decoy
1796	C=C[C@H](N)[C@@H]1CCCS1	513_decoy
1797	COc1cccc([C@@H]2C(C#N)=C([NH3+])N(c3nnc(SC4CCCCC4)s3)C3=C2C(=O)CCC3)c1	4204_decoy
1798	Cc1ccc2c(C)c(C(=O)N3C[C@@H](C(=O)[O-])[C@H](c4[nH]cc[nH+]4)C3)oc2c1	3667_decoy
1799	CCOC1=C/C(=C\N/N=C(\[O-])C(=O)NCCCN2CCOCC2)C=C(I)C1=O	4396_decoy
1800	Brc1cnn([C@H]2CCO[C@@]3(CCSC3)C2)c1	7753_decoy
1801	CCCCCOc1ccccc1C(=O)NC(=S)Nc1ccc(S(=O)(=O)N=C(N)N)cc1	8047_decoy
1802	CC[C@H](C)[C@H](NS(=O)(=O)c1ccc(OCCC(C)C)cc1)C(N)=O	3719_decoy
1803	C[C@H]([C@@H]1NN=C(SCc2nc3ccsc3c(=O)[nH]2)N1c1ccc(F)cc1)[NH+]1CCCCC1	4074_decoy
1804	C[C@H]1c2ccc(F)cc2C[C@@H](C)N1Cc1nccn1C	8702_decoy
1805	CC(C)(N)c1nc([C@H]2CCCO2)no1	1848_decoy
1806	C#CCC[C@H]([NH3+])C#N	3730_decoy
1807	CNS(=O)(=O)Cc1ccc(CNC(=O)c2cccc([N-]S(=O)(=O)c3ccc(C)cc3)c2)cc1	6635_decoy
1808	CCOC(=O)c1[nH]c(C)c(C(=O)C2=C([O-])C(=O)N(CCC[NH+](CC)CC)[C@H]2c2cccc([N+](=O)[O-])c2)c1C	8372_decoy
1809	COc1ccc(-n2c(C)n[nH]c2=S)cc1F	2366_decoy
1810	Brc1ccc(-c2nc(C3CC3)n[nH]2)cc1	8708_decoy
1811	CC(=O)c1c(C)[nH]c(C(=O)OCc2cc(=O)n3c(C)cccc3n2)c1C	1642_decoy
1812	Cc1c(CCC[NH3+])cnn1CC(=O)[O-]	2868_decoy
1813	C=CCOc1cc(Br)c(/C=C2/NC(=O)N(c3ccccc3)C2=O)cc1OCC	1377_decoy
1814	Cc1sc2c(c1C)C(=O)/C(=C/N(C)C)S(=O)(=O)N2C	5821_decoy
1815	CCCCCN1C([O-])=C(C(=O)N/N=C(\C)[C@H]2C(=O)[NH+]=c3ccccc3=C2O)[C@H](O)c2ccccc21	1689_decoy
1816	CCn1cc(S(=O)(=O)Nc2ccn(Cc3ccc(Cl)cc3)n2)c(C)n1	6732_decoy
1817	COc1ccc(NC(=S)NCCCNc2nc3c(C)cccc3cc2C#N)cc1	5105_decoy
1818	COc1ccc(Nc2nc3c(cc2C#N)CCC3)cc1F	5003_decoy
1819	O=C([C@H]1CCc2nc[nH]c2C1)N1CCn2c1nc1ccccc12	5214_decoy
1820	CCN(CC)S(=O)(=O)c1ccc(CNC(=O)c2c[nH]c(=S)n2-c2ccc(F)cc2)cc1	3026_decoy
1821	C[C@H]1C[C@H](Nc2cccnc2-n2cncn2)CC[C@H]1C	6336_decoy
1822	CCOc1cc2[nH]c(=S)n(CCCC(=O)NCc3ccco3)c(=O)c2cc1OCC	5370_decoy
1823	CCOc1ccc(/C=c2/sc3n(c2=O)C(N)=C(C#N)[C@@H](c2ccc(OCC)cc2)C=3C(N)=O)cc1	5553_decoy
1824	CC(C)[N@H+]1CCC[C@@]2(CC1)CC([O-])=NC2=O	7734_decoy
1825	COc1cccc(/C=N/Nc2nnc(SCC(=O)Nc3cc(C(F)(F)F)ccc3Cl)n2N)c1O	512_decoy
1826	O[C@H](c1ccc(F)cc1)c1ccc2nccnc2c1	3614_decoy
1827	CC(C)[C@@H]1CCC[C@](O)([C@@H]2CCO[C@]3(CCOC3)C2)CC1	1110_decoy
1828	COc1ccc(C)cc1NC(=O)CNC(=O)[C@H](CCSC)NS(=O)(=O)c1cc(C)ccc1C	4324_decoy
1829	CCCCOC[C@H](O)CN(Cc1c(CC)nn(-c2ccccc2)c1Oc1ccccc1F)C[C@@H]1CCCO1	5499_decoy
1830	COC(=O)[C@@H](C)CSc1nccn2c(C)nnc12	688_decoy
1831	C[C@H](Oc1cccc(Cl)c1)c1nnc(SCC(=O)Nc2sc3c(c2C(N)=O)CC[C@@H](C)C3)n1C	3511_decoy
1832	CC(C)c1ccc(-c2n[nH]c(=S)n2C)cc1	4491_decoy
1833	Cc1cc(C)nc(N/C(=N\C(=S)NC[C@@H]2CCCO2)NCCc2ccc(Cl)cc2)n1	4640_decoy
1834	CCOCCCN[C@@H]1NN=C(SCCCn2c(=O)[nH]c3ccccc32)S1	2887_decoy
1835	CC[C@H](C)NS(=O)(=O)c1ccc(NC(=O)CSc2n[nH]c(N/N=C/c3ccc(C)cc3)n2)cc1	488_decoy
1836	C[C@H]1CCc2c(sc3nc(SCCN4CCOCC4)n(N)c(=O)c23)C1	1316_decoy
1837	C[C@H]1[NH2+]CCC[C@@H]1O[C@@H]1CCS(=O)(=O)C1	5805_decoy
1838	O=C(NNC(=S)NCCCN1CCOCC1)c1cccc(COc2ccc(Br)cc2)c1	680_decoy
1839	O=C(CCC(=O)Nc1ccccc1Cl)NNC(=S)Nc1ccc(S(=O)(=O)Nc2ncccn2)cc1	168_decoy
1840	CC[S@](=O)c1nc2ncc(Cl)cc2s1	1242_decoy
1841	c1ccc2c(c1)CN(C[C@@H]1CNCCO1)CCO2	6874_decoy
1842	CCCCCNC(=S)NNC(=O)c1ccc(-n2ccc(C(F)(F)F)n2)cc1	619_decoy
1843	COc1ccc2c(c1)CCC[C@]2(O)CNS(=O)(=O)c1ccc(OC)c(Cl)c1	3105_decoy
1844	CSCC[C@H](NC(=O)/C(=C\c1cccc([N+](=O)[O-])c1)NC(=O)c1ccco1)C(=O)[O-]	6108_decoy
1845	COc1ccccc1[C@@H]1CC(c2ccc(Br)cc2)=Nc2nc([N-]S(=O)(=O)c3ccc(C)cc3)nn21	1011_decoy
1846	C=CCOc1cccc([C@@H]2C(C(=O)/C=C/c3ccco3)=C([O-])C(=O)N2CC[NH+](C)C)c1	7613_decoy
1847	CC(=O)NCc1ccc(S(=O)(=O)NCCS(=O)(=O)[N-]c2ccn3nccc3c2)s1	7605_decoy
1848	C=CCSc1nc(=O)c2c([nH]1)NC(=O)C[C@H]2c1ccc(OCC(N)=O)c(OCC)c1	3640_decoy
1849	CCOc1cc(C(=O)NNC(=S)Nc2ccc(C(F)(F)F)cc2)cc(OCC)c1OCC	1535_decoy
1850	CC[C@H]1C[C@]1(O)C1CCC1	4956_decoy
1851	O=C([O-])c1cc([N-]S(=O)(=O)c2cccc(F)c2)c[nH+]c1N1CCC([NH+]2CCCCC2)CC1	8655_decoy
1852	CCCCCCn1c(S[C@@H](C)C(=O)Nc2ccc3[nH]c(=O)[nH]c3c2)nnc1-c1ccc(Cl)cc1	6583_decoy
1853	COc1cc2c(cc1OC)-c1cc(-c3ccc(OCC(C)C)c(OC)c3)c(C#N)c(N)[n+]1CC2	2621_decoy
1854	C[C@H](CC#N)ON	3577_decoy
1855	CC(C)CC[C@@]1(C[C@H]2CC[C@@H](C[C@@]3(CCC(C)C)C(=O)N=C([O-])NC3=O)CC2)C(=O)NC(=O)N=C1[O-]	1367_decoy
1856	ClCc1csc(CN2CC[N@H+]3CCCC[C@@H]3C2)n1	511_decoy
1857	O=C(/C=C/c1ccc(O)cc1)OC[C@H]1O[C@@H](Oc2ccc(/C=C/C(=O)c3ccc(O)cc3O)cc2)[C@H](O)[C@@H](O)[C@@H]1O	4017_decoy
1858	C=CCN1C(=O)/C(=N\NC(=O)/C(=C\c2ccc([NH+](CC)CC)cc2)NC(=O)c2ccccc2Cl)c2ccccc21	8730_decoy
1859	CCn1ncc(Cl)c1C(=O)NC(=S)Nc1sc2c(c1C(=O)OC)CCCCCC2	7460_decoy
1860	Cc1cccc(NC(=O)CCSc2nnc(N/N=C/c3cnn(C(C)C)c3)n2N)c1	5774_decoy
1861	CN(C)C(=O)CN(C)C(=O)C(F)(F)F	627_decoy
1862	Cc1ncc(CN2C(=O)[C@H]3CCCCN3C(=O)[C@@H]2C)s1	3164_decoy
1863	O=C(NNC(=S)NCc1ccc(F)cc1)c1ccccc1NS(=O)(=O)c1cccs1	559_decoy
1864	Cc1cc(C)n(-c2nnc3n2N=C(c2ccc(N)cc2)CS3)n1	3773_decoy
1865	C/C=c1\sc2n(c1=O)C(N)=C(C#N)[C@@H](C)C=2C(=O)OCC	748_decoy
1866	COCCNC(=O)[C@H](c1ccc(OC)cc1)N(C(=O)c1snc(C(N)=O)c1N)c1ccc(OC)cc1	4221_decoy
1867	Cc1cccc(N(C)C2CCC3(CC2)OCCO3)n1	7286_decoy
1868	CC(C)(C)[C@@H]1CCc2c(sc(NC(=S)NC(=O)c3ccc(N4CCCC4)c([N+](=O)[O-])c3)c2C(N)=O)C1	3454_decoy
1869	O=C([O-])CCCN1C(=O)/C(=C/c2c(NCCOCCO)nc3ccccn3c2=O)SC1=S	3237_decoy
1870	CCCN(CCC)S(=O)(=O)c1ccc(N2CCCC2=O)c(NC(=O)CC(C)C)c1	5938_decoy
1871	O[C@H]1CC[C@@H](OC2CCC2)C1	5841_decoy
1872	CCOC(=O)[C@](NC(=O)CC)(Nc1ccc(S(=O)(=O)Nc2nc(C)cc(C)n2)cc1)C(F)(F)F	6951_decoy
1873	CCc1c(C)nc([C@@]2(C)CCCO2)[nH]c1=O	6158_decoy
1874	Cc1cc(=O)nc(S[C@@H]2CCC(=O)C2)[nH]1	7030_decoy
1875	CCCCOc1ccc([C@@H]2c3c(-c4cc(Cl)c(C)cc4O)n[nH]c3C(=O)N2CCCOC)cc1OC	7396_decoy
1876	Cc1ccc([C@H](N)c2ccc(Cl)cn2)cn1	6842_decoy
1877	CCCc1c([O-])[nH]c([C@@H]([NH3+])C(C)C)nc1=O	4622_decoy
1878	CC[C@H](C)[C@@]1(O)CCO[C@H](C)C1	849_decoy
1879	Cc1nccn1-c1ccc(/N=C(\[O-])C(=O)NCCC[N@H+]2CCC[C@@H](C)C2)cn1	6147_decoy
1880	C/C=C(\C=C(C)\C=C(C)\C=C\C=C(/C)C(=O)[C@]12O[C@H]1[C@](O)(CCO)N=C2[O-])C(=O)OC	3801_decoy
1881	CC(C)c1n[nH]c(=S)n1[C@@H]1CC[C@@H](C)[C@@H](C)C1	1860_decoy
1882	CC(C)C[C@H]1NC(=O)CN(C[C@@H]2CCCCO2)C1=O	1278_decoy
1883	COc1cccc(-n2c(=O)c3c(C)c(C)sc3n(CC(=O)NCCc3ccc(S(N)(=O)=O)cc3)c2=O)c1	8472_decoy
1884	COc1ccc(OC)c(Nc2nc(CC(=O)Nc3cc(OC)c(OC)c(OC)c3)cs2)c1	1530_decoy
1885	COC(=O)[C@H]1O[C@@H](OCC(=O)NC[C@H]2C[NH+]=C(c3ccccc3F)c3cc(Cl)ccc3N2)[C@H](OC(C)=O)[C@@H](OC(C)=O)[C@@H]1OC(C)=O	5271_decoy
1886	C[NH+](C)CCc1nnc(Br)s1	4715_decoy
1887	COc1ccc(CCN2C(=O)[C@@H]3[C@@H](CC(N)=O)N[C@@]4(C(=O)Nc5ccc(C)cc54)[C@@H]3C2=O)cc1OC	6805_decoy
1888	O=C(NC1CCOCC1)c1ccc(NC(=O)N2CC[C@@H]3CCCC[C@@H]32)cc1	3693_decoy
1889	COCCN(Cc1ccc(C(C)(C)C)cc1)c1c(N)n(CC(C)C)c(=O)[nH]c1=O	6814_decoy
1890	C/C(=C(/CCOC(=O)C(C)C)SS/C(CCOC(=O)C(C)C)=C(\C)N(C=O)Cc1cnc(C)nc1N)N(C=O)Cc1cnc(C)nc1N	7254_decoy
1891	Cc1ccc(C(=O)CSc2nc3cc(C(=O)NC(C)C)ccc3c(=O)n2C[C@@H]2CCCO2)cc1	8119_decoy
1892	O=Cc1cc(F)c(O[C@@H]2CCOC2=O)c(F)c1	8171_decoy
1893	CC[C@H]1CCC[C@@H]([C@@H]2CCC[C@H](Br)C2)C1	2430_decoy
1894	CCCN1C(=O)[C@H]2c3ccsc3CCN2C1=O	4908_decoy
1895	Cc1cccc(NC(=O)NC(=O)CSc2nnc(C3CC3)n2CCC(N)=O)c1C	8873_decoy
1896	CC(C)n1ncc2c(-c3ccsc3)c3sc(=O)[nH]c3nc21	3481_decoy
1897	CCCCN(C)C[C@@H]1C(=O)N(C(=O)c2sc(NNC(C)=O)nc2C)N=C1c1ccccc1[O-]	1354_decoy
1898	CCN1CCC2(CCN(S(=O)(=O)CC)CC2)C1=O	8236_decoy
1899	CC1(c2noc(-c3ccnc(N)c3)n2)CC1	6132_decoy
1900	O=[N+]([O-])c1cc(F)c2c(I)n[nH]c2c1	7404_decoy
1901	NS(=O)(=O)[C@@H]1CCCN(S(=O)(=O)c2cc(Cl)sc2Cl)C1	1976_decoy
1902	CN[C@H]1c2ccccc2C[C@H]1[N@@H+]1CCn2cnnc2C1	3816_decoy
1903	Cc1cc(Cl)c(S(N)(=O)=O)cc1S(N)(=O)=O	3914_decoy
1904	CC(=O)Nc1c([O-])nc(SC/C=C/CSc2[nH]c(=O)c(NC(C)=O)c([O-])[nH+]2)[nH]c1=O	5629_decoy
1905	Cc1ccccc1N1C(=O)S[C@H](Nc2ccccc2F)C1=O	1099_decoy
1906	COCCNC(=O)C[NH+]1CCc2nc(NC(=O)c3ccoc3)sc2C1	6700_decoy
1907	CCc1[nH]nc2c1[C@H]([C@@H]1CC=CCC1)C(C#N)=C(N)O2	3771_decoy
1908	N/N=c1/cc(NCc2cc(Br)cs2)nc(N)[nH]1	3341_decoy
1909	c1n[n-]nc1C[NH2+]C1CCCCCC1	4400_decoy
1910	Cc1ccc(/C=C/S(=O)(=O)NCC(=O)OCC(=O)NC(=O)Nc2ccc3c(c2)OCCO3)cc1	1045_decoy
1911	N#C[C@]1(N2CCCCCC2)CCCS(=O)(=O)C1	1694_decoy
1912	C=C1COC(=O)[C@@]12C[C@H]1CCC[C@H](C)[C@@]1(C)C2	6861_decoy
1913	Cc1cc(-n2cnc3ccccc32)ccc1CO	2223_decoy
1914	CCc1ccc(OCC(=O)Nc2ccc(NC(=S)NC(C)=O)cc2)cc1	6440_decoy
1915	CS(=O)(=O)SCCNC(=O)CCOCNC(=O)CCCC[C@@H]1SC[C@@H]2NC(=O)N[C@H]12	6170_decoy
1916	CC(=O)OC[C@H]1O[C@@H](Oc2ccc(C(=O)N(CCO)CCO)cc2O)[C@@H](OC(C)=O)[C@@H](OC(C)=O)[C@@H]1OC(C)=O	8333_decoy
1917	CCCCCCOC(=O)c1c(N)n(CCc2ccc(S(N)(=O)=O)cc2)c2nc3ccccc3nc12	6426_decoy
1918	Cn1cc(CC2=CC(=O)CC(C)(C)C2)cn1	3251_decoy
1919	CCCN1C(=O)c2c(C(=O)NCc3ccc([NH+](C)C)cc3)ncn2C[C@@]1(C)C(=O)NCc1ccc(C)cc1	4176_decoy
1920	CCOC(=O)c1c(NC(=S)NC(=O)c2c(-c3c(Cl)cccc3Cl)noc2C)sc(C(=O)Nc2ccccc2C)c1C	7774_decoy
1921	Cc1nc(CN(C)C(=O)c2c(C)nn(C)c2Cl)cs1	1164_decoy
1922	[NH3+][C@@H](c1ccc2c(c1)NC([O-])=CC(=O)N2)c1ccco1	1256_decoy
1923	O=C([O-])[C@@H](c1c[nH]c2ccc(Cl)cc12)[NH+]1CCN(C2=Nc3ccccc3Oc3ccccc32)CC1	1452_decoy
1924	Cc1nn(C(C)C)c(C)c1/C=N/Nc1nc(SCC(=O)Nc2nnc(SC(C)C)s2)n[nH]1	4675_decoy
1925	Cc1ccc([C@H](O)[C@@]2(C#N)CCC[C@H](C)C2)o1	6484_decoy
1926	CNS(=O)(=O)c1ccc(NS(=O)(=O)c2cc(/C=C/C(=O)[O-])cc(OC)c2OC)cc1	3496_decoy
1927	CC(C)OP(=O)(OC(C)C)/C(Cl)=C\NCCN/C=C(/Cl)P(=O)(OC(C)C)OC(C)C	7350_decoy
1928	CCOc1ccc(CCCNC(=O)c2cnc3c(c2)nc(N)n3CC)cc1	2989_decoy
1929	C[C@@H]1SCCN(C(=O)c2ccc(N3CCCC3)nn2)[C@H]1C	444_decoy
1930	O=C1CSc2ccc(S(=O)(=O)N3CCC(C(=O)NCc4ccc5c(c4)OCO5)CC3)cc2N1	2499_decoy
1931	[S-][C@H]1NN=C([C@@H]2C=C(c3ccccc3)N=N2)N1c1cccc2ncccc12	8110_decoy
1932	CCCCCCCCCCCC(=O)O[C@H]1[C@H](O[C@@]2(CO)O[C@H](CO)[C@@H](O)[C@@H]2O)O[C@H](CO)[C@@H](O)[C@@H]1O	4360_decoy
1933	CC[C@H]1Oc2cc(S(=O)(=O)N3CCC[C@H](C(=O)NCC[NH+]4CCOCC4)C3)c(C)cc2NC1=O	7057_decoy
1934	COc1cc(Br)cc(/C=C2/SC(=N)NC2=O)c1O	1482_decoy
1935	CCOC(=O)CSc1nnc(N)n1[C@@H](CC)C(=O)Nc1sc2c(c1C(=O)OCC)CCCC2	5360_decoy
1936	CC(=C\C(=O)[O-])/C=C(\C)C[C@@H](C)CCCC[C@@H](O)[C@@H](CO)C(=O)OC[C@H]1O[C@@H](O)[C@@H](O)[C@@H](O)[C@H]1O	8012_decoy
1937	O=C=N[C@H]1CCCCO1	7389_decoy
1938	COc1ccc(Nc2nc(NCc3ccco3)nc(N/N=C/c3ccc(-c4ccc(Cl)cc4)o3)n2)cc1	1923_decoy
1939	Cc1cc2cc([C@@H]3C(C#N)=C(N)Oc4[nH]nc(C)c43)c(=O)[nH]c2cc1C	3972_decoy
1940	CC[NH+](CC)c1ccc(/C=C(\NC(=O)c2ccccc2)C(=O)N/N=C/c2ccc(S(=O)(=O)[O-])o2)cc1	6074_decoy
1941	N#C[C@H](CBr)c1cnnc2ccccc12	8200_decoy
1942	Cc1nc(Cl)c(Sc2cc[nH+]cc2)nc1C	3231_decoy
1943	CC[C@@]1(C)NC(=O)CCN([C@H]2CCCCC2(C)C)C1=O	7754_decoy
1944	CC(C)c1n[nH]c(=S)n1[C@@H]1CC[C@@H](C)[C@@H](C)C1	5998_decoy
1945	O=C(Nc1nc2c(ccc3ccccc32)s1)[C@H]1COc2ccccc2O1	8093_decoy
1946	Cc1cc(NC(=O)COC(=O)CN2C(=O)c3ccc(C(=O)OCC(=O)Nc4cc(C)on4)cc3C2=O)no1	6893_decoy
1947	N#CC1=C(N)C(C#N)(C#N)[C@@H](c2ccc(O)cc2O)[C@@H]2CCCC=C12	7102_decoy
1948	N#C/C(=C/c1ccc(OCC(=O)N2CCOCC2)cc1)C(=O)Nc1ccc(Cl)cc1	3323_decoy
1949	C=C[C@](C)(CC/C=C(\CO)CC/C=C(\C)C[C@@H](O)/C=C(\C)C(=O)O)O[C@@H]1O[C@H](CO)[C@@H](O)[C@H](O)[C@H]1O	7280_decoy
1950	CN(C)S(=O)(=O)c1cccc(C(=O)NNC(=O)c2ccc(=O)n(CCOc3ccccc3)n2)c1	1668_decoy
1951	N#C[C@@H](C1CC1)N1C(=O)CCC1=O	4540_decoy
1952	N#CC1(C(=O)N2CCCN3CCC[C@H]3C2)CCC1	3791_decoy
1953	Nc1nnns1	908_decoy
1954	Cc1oc(C)c([C@H](O)c2ccc3c(c2)CCO3)c1C	994_decoy
1955	CCCCNC(=O)CN1CCN(/C(=N\c2cccc(C(=O)[O-])c2)NC[C@H]2CCCO2)CC1	2043_decoy
1956	CCOc1ccccc1NC(=O)CSc1nnc(CNc2ccc(OC)cc2)n1N	364_decoy
1957	O=C([C@H]1CCCO1)N1[C@H]2CC[C@@H]1C[C@@H](Br)C2	2104_decoy
1958	C=CS(=O)(=O)c1ncnc2c1CCC2	5571_decoy
1959	NC(=O)[C@@H]1CCCN1C(=O)[C@@H](Cc1c[nH]cn1)NC(=O)CNC(=O)COc1ccc2c(=O)c(-c3ccc4c(c3)OCCO4)coc2c1	4968_decoy
1960	OCCC#Cc1ccsc1	3320_decoy
1961	COC(=O)C1=CO[C@H](O[C@@H]2O[C@H](CO)[C@@H](O)[C@H](O)[C@H]2O)/C(=C\C(=O)[O-])[C@@H]1CC(=O)OCCc1ccc(O)c(O)c1	3971_decoy
1962	CCc1ccc(OC[C@@H](O)Cn2c(NCCN(CC)CC)nc3c2c([O-])nc(=O)n3C)cc1	4850_decoy
1963	Cc1ccc(/C=N/Nc2nnc(SCC(=O)Nc3ccc(S(=O)(=O)NC(C)(C)C)cc3)n2N)cc1	7968_decoy
1964	O=C([O-])c1cc(-c2cc(F)cc(Cl)c2)cc[nH+]1	6254_decoy
1965	Cn1ccnc1S[C@H]1CCS(=O)(=O)C1	6219_decoy
1966	O=C(c1ccc([N+](=O)[O-])o1)c1c[nH]c2cc(F)ccc12	2530_decoy
1967	CCc1ncnc(N2CC[C@@](C)(O)[C@@H](O)C2)c1F	831_decoy
1968	O=S(=O)([N-]c1cc(-c2cccs2)[nH]n1)c1ccccc1Cl	1391_decoy
1969	Cc1nc(COc2ccc(C(=O)NCc3cc(Br)ccc3F)cc2)no1	3893_decoy
1970	CCOc1ccccc1NC(=O)C1=C(C)Nc2nc(SCC)nn2[C@@H]1c1ccc(F)cc1	5082_decoy
1971	CCOc1cc([C@@H]2C(C(=O)c3ccc4c(c3)C[C@@H](C)O4)=C(O)C(=O)N2CC[NH+](C)C)ccc1OCCC(C)C	8005_decoy
1972	COC(=O)CCC(=O)N[C@@H](C)C(=O)N[C@@H](C)C(=O)N1CCC[C@@H]1C(=O)N[C@H](C(=O)CCl)C(C)C	2375_decoy
1973	CO/C([O-])=N/c1ncnn1C	4376_decoy
1974	C[C@H]1CCC[C@H](C)N1C(=O)C1(C#N)CCOCC1	69_decoy
1975	CC[NH+](CC)c1ccc(CN(Cc2ccco2)C(=S)NCCC[NH+]2CCOCC2)cc1	6556_decoy
1976	C[C@@H]1C[N@@H+]2CCC[C@@H]2CN1[C@@H]1CCN(C2CC2)C1	8876_decoy
1977	CC[C@H]1C[C@]1(O)C1CCC1	3631_decoy
1978	O=C1CC(=O)N(C[C@@H]2Cc3ccccc3O2)C1	1997_decoy
1979	O=C(CSc1nc2cc(C(=O)NCCCN3CCOCC3)ccc2c(=O)n1C[C@@H]1CCCO1)Nc1nccs1	2568_decoy
1980	O=C([O-])c1cc(NS(=O)(=O)c2ccc3c(c2)OCCCO3)ccc1F	4983_decoy
1981	CC(C)[N@@H+]1CC[C@@H](CN2CCC(=O)[C@H](C)[C@H]2C)C1	290_decoy
1982	N=C1SCC=C1c1nc([C@@H]2CCOC2)no1	8404_decoy
1983	NC(=O)c1cc(Sc2nc3ccc(N)cc3o2)ccn1	7700_decoy
1984	O=C(/C=C\c1ccc(O)cc1)OC[C@]1(O)C=C[C@H]2C(C(=O)O)=CO[C@@H](O[C@H]3O[C@@H](CO)[C@@H](O)[C@@H](O)[C@H]3O)[C@@H]21	1600_decoy
1985	COc1cc(NC(=O)NC[C@H]2O[C@@H](CO)[C@@H](O)[C@H]2N(C)CCN(C)C)cc(OC)c1	8470_decoy
1986	CCOc1ccc(/C=N/Nc2nc(SCCC(=O)Nc3cc(OC)cc(OC)c3)n[nH]2)cc1	1446_decoy
1987	CCCCN(CC)S(=O)(=O)c1ccc(C(=O)Nc2sc3c(c2C(N)=O)CC[NH+](CCC)C3)cc1	4178_decoy
1988	CO[C@@]12C[N@H+](C)CC[C@@H]1[C@@H]2C(=O)[O-]	3049_decoy
1989	COc1cc(/C=N/NC(=O)CCCSc2nnc(-c3ccccc3)n2N)ccc1O	3229_decoy
1990	OC[C@H](Cc1c[nH]cn1)[NH2+]Cc1cc2ccc(F)cc2nc1OCCSc1ccccc1	2848_decoy
1991	O=c1c2ccccc2nnn1-c1nccs1	1200_decoy
1992	S=c1oc(-c2cccnc2)nn1CN1CCOCC1	2000_decoy
1993	CCOCCOc1ccc(C(=O)NC(=S)Nc2ccc(C(=O)NCCOC)cc2)cc1	7872_decoy
1994	COc1ccc(NC(=O)CCSc2nnc(N/N=C/c3cc(OC)c(OC)c(OC)c3)[n-]2)cc1	1217_decoy
1995	Cc1nn(-c2ccc(=O)[nH]n2)c2c1[C@H](c1cccs1)CC(=O)N2	4607_decoy
1996	[NH-]S(=O)(=O)c1ccc(C(=O)N2CCC[C@@H]2c2cccc3ccccc23)o1	6999_decoy
1997	CNc1nc(CS(C)(=O)=O)nc(C)c1C	7958_decoy
1998	Cc1nc(C)n(-c2nc(Cl)c(CO)s2)n1	1027_decoy
[truncated: 6,911 more rows]
